# Supplementary material for: Characterization of the Verticillium dahliae Exoproteome Involves in Pathogenicity from Cotton-Containing Medium
Source: Front Microbiol. 2016 Oct 28;7:1709. doi: 10.3389/fmicb.2016.01709 (PMC5083787; doi:10.3389/fmicb.2016.01709)
Supplement: Supplementary file 2 [file Data_Sheet_2.XLSX]

## Sheet: Sheet1
Table S2 The iTRAQ quantification results of induced exoproteome when cultivated in CCD medium
Gene-ID	Protein Length	MW [kDa]	calc. pI	Fold-change	P-value	116/113			117/114			118/115
						Ratio	Ratio count	Ratio Variability (%)	Ratio	Ratio count	Ratio Variability (%)	Ratio	Ratio count	Ratio Variability (%)
VEDA_00021	218	22.3	10.33	0.53±0.11	3.21e-06	0.658	8	46.8	0.453	8	77.5	0.586	8	55
VEDA_00080	118	12.9	9.89	0.65±0.06	2.02e-11	0.727	72	57.5	0.653	72	99.5	0.667	66	83.8
VEDA_00115	438	49.9	5.58	0.64±0.07	2.52e-07	0.711	22	38	0.581	22	107.9	0.635	21	54.2
VEDA_00132	121	13.7	10.92	0.52±0.06	1.31e-06	0.566	19	93.3	0.451	19	156.5	0.558	19	111.1
VEDA_00133	153	17.6	9.79	1.89±0.06	6.58e-133	1.829	310	43.8	1.826	310	52.2	1.856	309	45.8
VEDA_00136	667	71.4	5.17	9.90±0.87	0	8.965	293	134.1	10.233	292	140.7	9.712	289	146
VEDA_00176	611	68.1	5.21	7.08±0.51	9.33e-60	6.526	28	62.7	7.433	28	66.1	7.481	28	83.7
VEDA_00233	106	11.4	9.32	0.50±0.07	6.21e-14	0.51	43	74	0.436	43	114.4	0.525	38	90.4
VEDA_00251	348	38.1	8.94	0.46±0.16	8.52e-09	0.636	18	52.3	0.458	19	102.4	0.361	18	164.7
VEDA_00253	236	24.8	6.49	5.16±0.50	4.24e-30	5.323	13	40.3	5.322	13	64.3	4.67	13	46.4
VEDA_00296	623	67.2	6.39	3.39±0.75	1.15e-13	2.699	4	19.4	3.247	4	12.2	3.179	4	17.4
VEDA_00301	123	14.1	10.37	0.52±0.08	7.77e-12	0.579	32	34.3	0.409	33	82.4	0.551	32	84.8
VEDA_00310	462	49.5	5.86	2.09±0.16	6.82e-15	1.981	23	28.9	2.006	23	31.8	2.08	23	44.4
VEDA_00430	340	38.2	6.24	8.77±1.05	3.81e-20	7.619	10	94.7	13.455	10	91.9	9.659	10	106.4
VEDA_00517	1684	174.3	4.87	3.82±0.14	3.69e-38	3.667	32	78.7	3.986	32	73.2	4.142	32	86.9
VEDA_00540	883	95.6	8.1	2.04±0.24	1.93e-14	1.809	23	51.1	2.169	23	56.7	2.139	23	81.7
VEDA_00570	100	10.6	4.93	2.14±0.20	2.43e-40	2.031	48	46.3	2.341	48	57.9	2.155	48	54.1
VEDA_00578	141	15.4	10.32	0.35±0.09	1.75e-22	0.45	33	37.5	0.314	33	137.8	0.32	32	145.4
VEDA_00597	219	23.5	4.73	17.39±1.16	5.96e-37	16.062	15	102.7	18.371	15	92.4	16.405	15	107.4
VEDA_00659	312	35.6	8	0.61±0.04	5.39e-18	0.657	75	56.4	0.584	74	90.9	0.589	75	93.3
VEDA_00694	294	33.3	4.31	0.61±0.05	7.23e-07	0.665	28	46	0.598	28	69.4	0.664	27	105.3
VEDA_00700	322	34.9	6.6	6.94±0.39	5.18e-32	6.488	16	90.6	7.053	16	100.4	7.117	16	63.5
VEDA_00707	442	48.6	7.03	0.65±0.01	1.17e-12	0.659	32	51.9	0.629	32	70.6	0.649	32	87.7
VEDA_00715	1042	109.5	5.44	1.80±0.08	1.48e-26	1.758	48	56.2	2.079	48	50.7	1.712	48	50
VEDA_00841	376	41.2	6.61	4.55±0.44	9.95e-27	4.041	17	92.4	4.872	17	124.7	4.408	17	74.9
VEDA_00895	325	34.7	6.42	2.88±0.30	4.5e-12	2.805	9	24.3	2.512	9	92	3.071	9	25.3
VEDA_01030	210	23.5	8.05	0.55±0.03	8.81e-06	0.579	3	16.5	0.587	3	6.4	0.614	3	46.6
VEDA_01039	407	45.5	5.58	0.45±0.08	1.06e-35	0.534	107	71.4	0.384	105	133	0.481	101	89.8
VEDA_01055	452	48.8	6.64	0.61±0.06	3.15e-40	0.665	187	65.3	0.62	185	98.9	0.603	182	105.9
VEDA_01068	551	60	5.14	0.51±0.13	3.89e-08	0.656	25	63.8	0.464	25	123.1	0.462	25	97.1
VEDA_01080	166	18.1	5.53	1.84±0.07	3.82e-06	1.883	5	14.7	1.786	5	33.8	1.6	5	39.5
VEDA_01095	256	29.3	10.07	0.64±0.04	1.68e-27	0.689	110	62.3	0.627	106	113.7	0.574	107	125.1
VEDA_01106	298	32.3	8.48	0.60±0.05	3e-16	0.664	58	72.3	0.549	58	106.9	0.641	56	94.5
VEDA_01162	427	46.7	4.78	9.60±0.80	8.28e-53	8.917	19	35.4	10.661	19	28.9	8.071	19	80.9
VEDA_01184	113	12.2	4.67	2.81±0.16	1.3e-78	2.996	49	51.7	2.829	49	50.2	2.803	49	54.7
VEDA_01275	699	78.7	5.49	1.70±0.10	1.61e-34	1.626	65	39.4	1.88	65	54.1	1.626	65	55.5
VEDA_01287	686	74.1	5.34	7.65±0.52	1.68e-25	7.507	13	138.9	7.082	13	157.5	7.024	13	72
VEDA_01289	271	27.3	6.34	3.36±0.39	1.68e-25	2.922	22	83.6	3.45	22	77.1	4.139	22	90.7
VEDA_01314	1069	112.8	4.02	3.36±0.46	1.68e-14	2.908	6	18.8	3.231	6	23.4	2.942	6	39.9
VEDA_01366	751	80.9	6.13	2.29±0.07	5.09e-187	2.214	167	39.6	2.277	167	45.4	2.403	167	37.3
VEDA_01382	377	41.5	6.7	6.04±0.48	2.39e-32	5.699	23	61.7	6.472	23	60.6	5.915	23	74.4
VEDA_01389	465	48.1	8.32	4.73±0.42	4.61e-47	4.281	35	99.6	5.22	35	120	4.776	35	96.5
VEDA_01395	422	46.4	5.11	7.37±0.07	4.63e-25	7.304	10	63.2	7.717	10	51.1	7.725	10	38.6
VEDA_01417	464	51.8	5.11	9.63±0.77	8.48e-34	9.043	19	106.4	10.201	19	102	7.802	19	121.6
VEDA_01436	533	57.2	5.96	12.50±1.93	0	10.971	513	187.3	11.861	516	175.1	11.673	471	162.8
VEDA_01449	855	92.1	5.4	5.17±0.55	4.92e-75	4.854	48	63.7	5.177	48	71.7	4.782	48	66.8
VEDA_01458	397	43.9	6.06	6.92±0.34	2.26e-54	6.535	30	111.5	7.107	30	93.8	8.086	30	108.9
VEDA_01470	992	109.9	4.91	5.89±0.40	4.94e-58	5.508	48	119.9	6.559	48	115.6	5.902	48	117.6
VEDA_01502	414	44.7	6.02	0.66±0.06	4.76e-09	0.706	27	47.8	0.584	27	67.7	0.801	27	60.2
VEDA_01584	351	38.6	5.38	6.59±0.39	1.64e-88	6.239	67	135.2	7.029	67	136	6.934	67	127.5
VEDA_01625	179	19.3	4.89	1.56±0.08	2.91e-23	1.646	37	40	1.542	37	37.7	1.619	37	42
VEDA_01686	389	43.6	6.33	2.99±0.30	9.06e-81	2.944	59	36	3.243	59	44.3	2.749	59	35.8
VEDA_01714	823	90.8	6.79	0.66±0.04	3.09e-48	0.703	269	64.7	0.636	266	107.1	0.668	260	98
VEDA_01746	895	90.6	4.41	2.73±0.39	5.42e-32	2.279	22	50.7	3	22	41.9	2.96	22	51.6
VEDA_01761	622	67.3	4.96	7.38±0.45	1.17e-142	6.858	99	101.9	8.166	99	105.5	7.48	99	113
VEDA_01804	161	17.8	5.01	0.61±0.08	2.88e-30	0.707	92	52.5	0.58	89	66.3	0.592	91	81.8
VEDA_01894	319	33.7	9.13	0.52±0.02	6.49e-31	0.532	118	96.6	0.519	113	121	0.583	109	101.3
VEDA_01895	584	65.9	6.24	0.41±0.05	7.57e-08	0.471	12	33.3	0.41	12	102	0.402	12	80.8
VEDA_01930	109	11	4.15	0.44±0.07	9.18e-18	0.465	46	69.1	0.339	43	194.1	0.521	39	116.1
VEDA_01937	127	15	8.6	0.58±0.06	5.37e-06	0.525	7	42.2	0.617	7	23.4	0.491	7	55.1
VEDA_01940	400	41.8	4.42	2.67±0.16	1.21e-151	2.608	152	49.3	2.908	152	59.1	2.346	152	53.8
VEDA_01966	331	34.7	6.6	5.84±0.47	3.96e-06	5.3	2	34.3	6.18	2	36.6	3.831	2	15.9
VEDA_01982	126	14.2	9.23	0.49±0.03	1.25e-12	0.52	49	50.5	0.518	48	80.7	0.544	46	81.3
VEDA_02097	152	16.9	7.64	0.59±0.06	1e-25	0.654	87	76.8	0.492	88	129.1	0.563	86	113
VEDA_02105	106	12.1	10.32	0.37±0.10	3.72e-09	0.448	12	59.8	0.264	13	103.2	0.413	9	42.2
VEDA_02215	682	74.8	5.8	2.15±0.18	8.78e-12	1.951	10	49.4	2.088	10	47.4	2.09	10	58.7
VEDA_02246	444	41.2	4.6	3.45±0.23	5.03e-23	3.297	8	27	3.711	8	18.2	3.721	8	13.3
VEDA_02252	110	11.7	9.85	0.63±0.04	3.05e-14	0.647	52	70.8	0.603	52	105.7	0.662	50	104.8
VEDA_02302	179	19.3	4.34	2.18±0.12	2e-106	2.153	123	48	2.424	122	50.7	2.026	120	49.4
VEDA_02309	906	100.1	7.11	0.51±0.04	5.79e-07	0.55	9	11.7	0.49	9	22.6	0.567	9	45.9
VEDA_02364	176	20.1	8.12	1.71±0.11	7.74e-06	1.58	3	4.1	1.717	3	19	1.664	3	0.5
VEDA_02366	269	28.7	4.92	3.12±0.13	6.08e-138	3.018	127	79	3.224	127	91.6	3.074	127	77.5
VEDA_02386	824	90.1	5.14	0.40±0.20	3.51e-07	0.517	6	22.8	0.156	6	52	0.441	4	59.5
VEDA_02399	472	52	8.59	1.71±0.06	4.97e-08	1.752	7	18.3	1.539	7	31.3	1.512	7	12.7
VEDA_02441	796	85.6	5.54	2.01±0.13	4.14e-101	1.889	127	39	2.071	127	44.2	1.958	127	41.8
VEDA_02444	376	39.2	4.77	2.73±0.32	3.23e-14	2.453	18	62.7	2.192	18	85.4	2.705	18	100.2
VEDA_02455	504	53.5	6.06	2.32±0.09	4.98e-27	2.284	29	50	2.277	29	70.2	2.365	29	56.9
VEDA_02456	399	42.1	7.03	1.75±0.10	2.1e-12	1.649	14	33.3	1.905	14	67.5	1.839	14	50.2
VEDA_02460	568	60.7	6.79	4.55±0.16	1.19e-39	4.57	29	64.4	4.563	29	54.6	4.676	29	54.1
VEDA_02470	423	44.5	5.24	4.83±0.55	3.01e-11	4.294	3	12	4.734	3	30.7	5.136	3	23.3
VEDA_02503	485	53.9	5.02	6.26±0.96	9.16e-20	5.169	19	148.1	6.527	19	269.6	7.429	19	280.3
VEDA_02509	337	36.9	7.01	8.08±0.53	1.8e-173	7.496	94	71	8.721	94	75.6	8.112	94	70.2
VEDA_02526	369	39.2	7.01	2.40±0.05	3.07e-08	2.401	8	81.7	2.359	8	55.1	2.294	8	70.9
VEDA_02588	487	48.8	5.62	2.36±0.32	4.24e-148	2.428	177	57.5	2.757	178	63.9	2.297	178	65.5
VEDA_02612	243	24.7	8.31	6.87±0.93	0	6.817	271	96.6	7.677	270	98.5	6.39	269	99.2
VEDA_02623	197	22.2	10.11	0.48±0.06	2.71e-18	0.489	72	102.9	0.441	70	282.2	0.596	58	235.7
VEDA_02653	391	41.8	6.25	12.29±1.59	1.26e-192	10.484	138	219.3	13.535	137	201.8	10.913	126	169.5
VEDA_02654	357	38.4	5.43	4.88±0.42	2.48e-25	4.427	16	79	5.602	16	92.2	5.339	16	84
VEDA_02657	137	14.8	10.13	0.63±0.02	7.67e-11	0.648	36	64.1	0.632	34	72.8	0.658	35	96.8
VEDA_02713	523	55.8	6.99	1.52±0.16	7.28e-07	1.333	5	29.4	1.438	5	19.7	1.52	5	31.1
VEDA_02783	235	26.8	5.4	1.59±0.09	6.12e-12	1.491	24	45.6	1.524	24	60.2	1.45	24	34.4
VEDA_02801	525	56.1	7.58	2.54±0.22	1.4e-13	2.413	9	54	2.296	9	35.1	2.123	9	34.3
VEDA_02811	463	49.4	4.84	1.53±0.11	1.48e-12	1.509	39	54.7	1.621	39	62.3	1.307	39	70.7
VEDA_02839	465	52.1	5.08	7.25±0.82	2.31e-86	7.163	47	91	7.729	47	91.6	7.311	47	78.4
VEDA_02868	493	52.1	4.92	2.52±0.46	1.17e-06	2.653	5	95.3	2.713	5	86.9	2.213	5	110.3
VEDA_02904	386	41	5.17	1.70±0.11	3.67e-33	1.599	92	52	1.887	92	54.5	1.749	92	71.4
VEDA_03011	239	24.5	7.03	5.45±0.27	3.71e-38	5.403	24	113	5.944	24	88	5.083	24	95.4
VEDA_03026	496	53.9	5.77	1.85±0.13	3.57e-10	1.702	9	16	1.956	9	27.1	1.958	9	34
VEDA_03074	1276	132.9	4.86	1.96±0.08	1.78e-08	1.893	8	42.3	1.887	8	27.6	1.92	8	45.5
VEDA_03111	834	90.9	4.84	9.08±0.62	0	8.375	408	120.6	9.179	406	119	9.129	397	133
VEDA_03118	205	22.6	10.27	2.40±0.13	9.28e-06	2.25	4	36.9	2.812	4	19.5	2.619	4	12.6
VEDA_03163	293	31	8.02	7.56±2.12	3.17e-13	6.167	8	43.2	6.344	8	53.7	9.217	8	109.8
VEDA_03168	403	43.4	6.39	8.50±0.77	6.3e-225	7.778	184	164.1	7.768	182	144.5	8.83	183	181.6
VEDA_03229	350	38.2	5.85	2.43±0.22	9.87e-06	2.178	2	3.5	2.409	2	10.2	2.471	2	39.3
VEDA_03250	440	48.3	6.01	9.11±1.27	7.29e-168	7.664	103	139.1	8.859	103	135.5	9.643	103	135.8
VEDA_03251	420	44.9	6.8	5.46±0.80	2.68e-24	4.688	18	55.1	5.253	17	58.7	6.114	18	68.9
VEDA_03423	906	94	4.32	5.28±0.52	1.19e-06	4.678	4	30.4	6.203	4	38	5.506	4	35.8
VEDA_03436	154	15.8	6.43	3.95±0.17	2.21e-23	3.912	10	30.5	4.116	10	44.1	3.888	10	30.3
VEDA_03456	186	20.8	9.23	0.41±0.18	1.84e-06	0.565	5	27.7	0.218	5	92.5	0.462	5	17.7
VEDA_03482	251	25.4	8.75	2.15±0.11	1.42e-25	2.066	26	53.7	2.288	26	55	2.066	26	50.5
VEDA_03503	474	51.3	9.06	0.51±0.03	4.55e-227	0.552	812	82.4	0.481	799	121.4	0.546	777	113.4
VEDA_03518	274	30.7	10.32	0.63±0.05	1.61e-34	0.694	113	57.1	0.571	114	108.8	0.613	111	93.6
VEDA_03617	191	22.1	10.23	0.57±0.09	7.51e-17	0.653	52	61.1	0.506	51	129.9	0.596	49	93
VEDA_03630	221	24	6.37	6.38±0.23	4.84e-47	6.114	35	102.5	6.339	35	103.9	5.26	35	78.1
VEDA_03687	374	37.8	4.72	6.64±0.86	2.06e-09	6.258	3	31.6	6.961	3	17.4	5.953	3	28.1
VEDA_03690	499	53.8	5.94	8.45±1.20	1.32e-56	7.695	34	157.8	8.855	34	126.1	9.308	34	174.8
VEDA_03732	841	89.9	6.67	9.97±0.84	0	9.008	270	126.9	10.501	270	134.9	9.777	269	120.4
VEDA_03745	552	62.6	4.87	0.50±0.07	1.45e-16	0.572	60	60.8	0.459	60	106	0.498	56	113.8
VEDA_03748	221	24.7	4.92	2.41±0.20	2.58e-07	2.243	3	17.4	2.613	3	18.9	2.143	3	2.3
VEDA_03771	666	72.6	4.98	0.65±0.04	1.01e-25	0.691	124	47.2	0.659	123	63.2	0.654	124	67.2
VEDA_03777	331	36.7	5.8	3.91±0.56	2.56e-23	3.334	15	118.9	3.963	15	103	4.536	15	73.9
VEDA_03783	1012	107.6	5.12	0.59±0.04	9.97e-49	0.635	156	49.6	0.56	155	78	0.587	156	62.9
VEDA_03802	349	39.2	5.59	4.89±0.12	1.5e-16	4.78	11	88.1	4.756	11	80.7	4.606	11	58.3
VEDA_03832	561	60	5.14	4.04±0.39	1.64e-20	3.627	12	57.9	3.958	12	55	4.477	12	75
VEDA_03868	486	53.2	6.07	1.54±0.05	1.18e-07	1.493	17	32.7	1.564	17	60.1	1.484	17	37.8
VEDA_03875	556	59.2	6.47	3.42±0.26	0	3.252	577	61.6	3.656	577	70.1	3.473	577	62.3
VEDA_03908	774	85.2	5.07	8.69±0.81	4.84e-292	7.804	206	151.9	8.997	206	142.5	8.526	206	154.4
VEDA_03939	859	93.1	6.24	4.00±0.24	0	3.851	256	70.4	4.279	256	76.4	4.014	256	64.7
VEDA_03951	151	16.9	4.04	0.55±0.10	9.55e-06	0.652	12	24.6	0.455	12	53.7	0.597	12	22.5
VEDA_03958	721	77.1	6.87	10.40±1.07	1.88e-143	9.166	95	152.3	11.086	94	152.1	9.669	95	138.2
VEDA_04046	403	42.6	4.75	2.83±0.12	9.39e-202	2.726	213	52.6	2.849	213	53.6	2.887	213	58.6
VEDA_04096	345	37.6	5.57	2.94±0.36	8.89e-23	2.561	11	37.2	2.821	11	51.5	3.353	11	56.4
VEDA_04186	251	27.2	5.63	1.51±0.13	1.11e-06	1.391	8	34	1.651	8	32.9	1.425	8	39.3
VEDA_04228	1097	116.4	4.58	1.60±0.09	5.09e-23	1.567	46	30.8	1.763	46	54.8	1.599	46	48.1
VEDA_04232	266	27.5	4.67	4.47±0.32	2.82e-24	4.106	12	39.6	4.081	12	46.4	4.747	12	46
VEDA_04298	434	46.1	5.87	5.59±0.62	1.96e-30	4.941	17	98.1	5.331	17	73.8	6.234	17	63.9
VEDA_04303	601	66.3	6	8.31±0.56	1.79e-179	7.682	120	114.3	8.966	120	100.8	7.561	119	99.3
VEDA_04309	566	62.5	4.93	0.64±0.02	3.21e-12	0.665	64	49	0.615	64	110.1	0.644	62	65.3
VEDA_04379	539	59.8	5.41	2.21±0.18	3.6e-07	2.013	3	16.2	2.197	3	34	2.152	3	8.1
VEDA_04409	495	52.3	4.97	2.45±0.08	4.65e-12	2.386	11	72	2.229	11	71.7	2.707	11	62.1
VEDA_04465	697	74.4	5.02	2.09±0.12	3.77e-14	1.979	21	68.1	2.061	21	55.5	2.067	21	72.9
VEDA_04479	254	25.5	7.17	2.33±0.18	6.37e-58	2.185	43	39.5	2.313	43	46.9	2.321	43	40.7
VEDA_04512	316	34	5.03	3.57±0.15	3.35e-20	3.39	9	34	3.925	9	21	3.529	9	21.4
VEDA_04532	202	22.4	10.04	0.59±0.07	1.56e-34	0.669	117	73	0.586	116	108.9	0.555	113	101.5
VEDA_04556	482	50.3	5.25	0.62±0.02	3.65e-06	0.61	39	77.6	0.619	39	133.4	0.732	39	78.5
VEDA_04586	474	52.3	9	2.22±0.04	3.06e-07	2.189	2	8.3	1.983	2	10.9	2.113	2	14.7
VEDA_04602	187	20.6	4.68	1.80±0.10	4.33e-26	1.742	36	34.1	1.882	36	43.7	1.825	36	44.6
VEDA_04609	218	21.7	4.53	4.85±0.14	3.48e-125	4.694	63	75	5.417	63	70.9	5.201	63	53.9
VEDA_04614	341	34.4	4.7	2.82±0.23	2.46e-26	3.05	23	48	3.005	23	65.6	2.627	23	51
VEDA_04719	838	91.4	9.23	5.10±0.99	1.75e-10	4.362	6	87.9	5.051	6	92.4	5.942	6	69.5
VEDA_04771	331	35.1	8.02	7.74±0.88	7.62e-111	6.837	76	133.1	7.192	77	144	8.501	77	145.1
VEDA_04920	136	15.4	11.15	0.45±0.08	1.23e-17	0.535	22	41.7	0.453	22	66.5	0.382	22	51.6
VEDA_04924	341	37.5	4.94	1.62±0.13	3.49e-19	1.501	100	40.2	1.493	101	46.6	1.58	101	52.8
VEDA_04928	247	28	9.19	2.17±0.08	3.19e-89	2.085	109	57.2	2.234	109	70.1	2.362	109	62.8
VEDA_04950	487	53	4.73	2.41±0.18	6.44e-11	2.222	8	52.8	2.474	8	31	2.59	8	56.7
VEDA_04966	401	45.2	5.1	8.54±0.66	4.94e-295	8.023	221	132.4	8.997	221	126.2	7.887	221	152.2
VEDA_04969	314	34.2	5.03	17.07±2.02	2.84e-07	15.149	3	120	18.132	3	100.1	16.1	3	86.3
VEDA_04992	352	37.1	7.14	4.98±0.62	7.03e-10	4.269	5	47.1	4.896	5	4.3	5.606	5	18.4
VEDA_05016	212	23.6	9.17	0.48±0.03	7.8e-12	0.519	32	51.5	0.521	31	98.3	0.539	27	87.2
VEDA_05017	93	10.4	10.15	0.45±0.08	1.18e-15	0.532	22	54.8	0.369	20	109.3	0.468	21	79.8
VEDA_05018	310	33.5	9.73	0.59±0.06	9.23e-50	0.659	217	76.9	0.56	212	109.2	0.577	202	99
VEDA_05049	322	33.7	5.05	9.05±2.04	7.66e-14	6.941	9	77.3	8.78	9	68	5.282	9	65.6
VEDA_05193	371	40.4	5.58	5.15±1.01	7.5e-51	4.313	29	64.3	5.242	29	91.5	6.16	29	57.2
VEDA_05200	218	23.5	5.87	1.74±0.12	2.35e-37	1.603	60	52.7	1.784	60	56.7	1.745	60	53.1
VEDA_05211	716	74.4	5.26	3.16±0.14	4.2e-85	3.082	57	67.5	3.711	57	62.4	3.448	57	55.5
VEDA_05325	239	27.4	10.45	0.49±0.06	2.19e-43	0.549	134	59.7	0.455	131	113	0.542	128	88.9
VEDA_05351	410	44.9	5.03	3.99±0.30	1.65e-18	3.693	11	80.9	3.886	11	73	4.358	11	85.6
VEDA_05361	269	29	5.19	1.55±0.15	1.39e-08	1.383	12	35.4	1.615	12	36.2	1.602	12	34.2
VEDA_05409	239	25.1	5.78	6.85±0.58	3.8e-69	6.183	43	93.3	6.696	43	115.3	7.127	43	85.1
VEDA_05502	288	31.4	4.92	0.55±0.08	7.17e-19	0.619	63	55.1	0.547	64	70.2	0.695	63	62.6
VEDA_05527	222	24.2	9.41	6.06±2.12	8.13e-08	4.467	3	53.3	5.237	3	65.1	7.719	3	36.3
VEDA_05547	388	39.9	11.55	10.88±2.66	4.06e-11	8.274	6	120.8	10.266	6	118.1	12.965	6	133
VEDA_05560	124	14.9	10.32	0.22±0.09	8.78e-07	0.31	6	16.2	0.193	6	142.1	0.146	6	71.9
VEDA_05565	254	27.6	10.89	0.60±0.07	3.94e-07	0.591	40	97.6	0.526	40	195	0.713	37	105.5
VEDA_05572	409	46.2	5.05	7.29±0.14	2.68e-59	7.195	33	67.3	7.921	33	79.7	7.26	33	106
VEDA_05701	330	34.8	9.04	9.33±0.91	1.05e-99	8.717	54	79.3	9.168	53	75.4	9.835	53	80.2
VEDA_05702	274	29.5	8.38	7.42±0.76	8.3e-116	6.642	69	111.1	8.012	69	138.1	7.422	69	102
VEDA_05710	307	34	10.23	0.62±0.04	9.93e-28	0.655	118	57	0.552	118	83.8	0.643	115	86.3
VEDA_05753	271	29.8	7.14	1.99±0.03	3.95e-07	2.03	14	46.3	2.056	14	31.4	2.024	14	34.9
VEDA_05769	307	32.1	8.54	1.81±0.12	6.75e-18	1.922	32	31.5	1.69	32	42	1.532	32	37.9
VEDA_05861	481	52.9	6.58	6.79±0.64	4.64e-50	6.075	24	73.1	7.424	24	97.5	7.804	24	62
VEDA_05870	407	44.4	5.11	1.74±0.08	6.14e-21	1.641	13	30.5	2.01	13	32.8	1.949	13	33.8
VEDA_05881	492	53.8	5.58	11.68±0.54	0	11.123	683	193.8	12.091	679	184.5	10.991	650	178.1
VEDA_05899	236	25	6.83	13.09±0.93	5.51e-64	12.311	32	115.8	14.056	32	123.6	12.669	32	102.1
VEDA_05900	616	65.3	7.28	2.83±0.21	0	2.667	423	63.8	2.974	421	76	2.798	423	68
VEDA_05925	377	39.2	9.1	1.74±0.18	4.86e-19	1.7	164	86.5	2.046	161	101.9	1.643	151	112.3
VEDA_05926	382	41.6	8.68	2.49±0.14	9.58e-21	2.432	12	46.4	2.913	12	51.8	2.452	12	35.9
VEDA_05952	345	38.6	5.67	0.66±0.04	6.53e-22	0.648	134	61.6	0.649	129	97.6	0.754	127	99.4
VEDA_05953	479	50.5	7.02	14.09±1.29	0	12.803	504	207.9	14.783	503	194.5	12.707	471	196.2
VEDA_05959	202	22.9	10.51	0.63±0.05	2.26e-08	0.664	52	73.7	0.583	52	103.6	0.642	49	91.1
VEDA_05969	541	57.8	4.84	2.61±0.17	1.24e-124	2.579	127	51.1	2.856	127	52.7	2.515	127	48.8
VEDA_05978	445	48.1	5.15	5.10±0.71	4.22e-06	4.718	4	115.2	4.874	4	143.6	5.27	4	146.7
VEDA_05997	402	45.9	8	0.52±0.04	1.14e-10	0.559	17	50	0.472	17	45.1	0.525	17	34.4
VEDA_05998	434	46	4.72	8.90±0.63	1.43e-11	8.286	6	26.7	9.365	6	27.2	7.983	6	34.7
VEDA_06054	323	33.4	7.09	6.71±0.58	3.1e-49	6.052	25	57	6.745	25	61.5	7.432	25	56.9
VEDA_06059	468	49.1	5.73	0.55±0.07	3.97e-13	0.624	44	53.9	0.514	44	100.3	0.523	40	100.6
VEDA_06060	388	44.3	5.49	8.46±1.57	3.61e-60	6.97	34	83.4	8.569	34	98.4	10.063	34	109.4
VEDA_06126	190	20.2	5.57	0.51±0.12	1.19e-23	0.643	69	61.3	0.445	67	138.2	0.461	65	145.4
VEDA_06143	1527	161.9	4.49	2.13±0.35	3.29e-07	1.997	5	26.1	2.56	5	55.7	1.9	5	57.1
VEDA_06145	161	18.3	5.57	5.12±0.52	1.13e-09	4.525	6	84.6	5.629	6	90.4	5.181	6	103.7
VEDA_06280	572	62.4	4.86	1.61±0.14	2e-11	1.507	60	45	1.726	60	61.1	1.628	60	67.4
VEDA_06283	383	42.6	5.19	8.75±0.71	1.58e-253	7.935	169	100.2	9.462	168	104.9	8.098	169	110.3
VEDA_06347	832	92.2	5.21	9.99±1.45	8.59e-11	8.338	3	3	8.799	3	18.9	11.461	3	12.9
VEDA_06395	598	64.9	6.71	1.82±0.08	1.84e-273	1.791	481	45.7	1.947	481	45.6	1.925	481	49.3
VEDA_06447	845	88.5	6.4	10.55±1.01	0	9.404	700	147.5	10.585	696	155.5	10.076	690	162
VEDA_06525	958	107.8	5.38	0.64±0.11	8.89e-07	0.76	22	95	0.496	22	190.5	0.65	22	95.6
VEDA_06612	582	63	5.17	4.28±0.29	6.57e-250	3.944	153	66.2	4.558	153	72.7	4.525	153	72
VEDA_06643	151	16.1	10.67	0.62±0.06	9.45e-10	0.695	52	83.5	0.615	52	104.3	0.684	49	99.5
VEDA_06644	262	30.2	10.04	0.61±0.02	2.22e-13	0.621	86	63.2	0.633	81	116.2	0.616	81	107.6
VEDA_06715	116	13.1	11.03	0.41±0.06	6.01e-12	0.46	25	67.1	0.369	23	53.2	0.454	22	42.8
VEDA_06731	143	15.9	10.2	0.65±0.07	1.29e-10	0.731	40	37.2	0.591	39	50.4	0.611	39	50.8
VEDA_06747	131	15	11.49	0.65±0.04	3.27e-12	0.696	38	52.3	0.602	37	51.9	0.644	37	50.1
VEDA_06755	317	32.6	7.39	8.54±0.41	3.01e-158	8.142	103	93.5	8.905	103	90.8	7.195	102	98.5
VEDA_06759	553	60.4	8.91	1.80±0.24	7.43e-06	1.866	2	9.5	1.848	2	8.9	1.536	2	9.1
VEDA_06795	452	49.8	6.55	6.11±0.32	1.69e-21	5.842	8	28.9	6.367	8	25.4	5.248	8	37.9
VEDA_06932	724	76.4	7.64	3.30±0.20	2.85e-35	3.134	30	61.4	3.65	30	79.4	3.385	30	57.5
VEDA_06982	235	23.2	4.64	1.98±0.19	7.57e-09	1.802	10	41.9	2.186	10	47.3	2.145	10	25.4
VEDA_06992	432	47.3	6.44	2.69±0.39	2.29e-28	2.315	22	40.2	2.583	22	61.9	3.072	22	64.9
VEDA_06995	641	68.8	5.48	1.76±0.16	1.32e-17	1.651	15	25.4	1.821	15	30.4	1.553	15	26.2
VEDA_07040	201	22.9	10.11	0.61±0.09	1.68e-22	0.693	103	93.7	0.54	106	139.9	0.629	102	104
VEDA_07049	265	28.2	5.69	0.60±0.08	2.07e-12	0.662	75	107.4	0.511	73	180.7	0.646	61	156.2
VEDA_07050	641	67.7	6.29	4.93±0.45	1.19e-136	4.707	74	53.1	5.266	74	56.1	4.585	74	61.7
VEDA_07067	189	21.6	6.54	0.47±0.03	3.43e-09	0.498	31	73.1	0.447	31	165.6	0.493	31	137.4
VEDA_07123	355	36.6	8.59	7.80±0.78	0	6.891	610	93.6	8.353	611	109.8	7.88	603	97.7
VEDA_07143	893	96.9	4.88	2.90±0.18	8.8e-19	2.694	10	36.9	2.931	10	32.7	2.886	10	54.6
VEDA_07148	792	85.6	5.14	4.10±0.48	2.17e-27	3.632	17	51.2	4.397	17	57.5	3.946	17	63.7
VEDA_07153	498	55.6	4.94	4.63±0.41	7.24e-25	4.157	8	30.6	5.481	8	19.4	4.723	8	49.2
VEDA_07157	460	51.5	5.77	1.70±0.24	1.2e-08	1.573	12	54.9	1.824	12	53.5	1.647	12	45.2
VEDA_07180	320	34	4.61	14.17±1.26	5.14e-173	12.779	113	187.7	15.435	113	179.8	12.624	106	176.3
VEDA_07183	748	74.4	4.22	6.37±1.04	8.66e-07	5.498	3	26.5	6.685	3	27.9	5.5	3	37.7
VEDA_07216	478	51.4	8.54	2.14±0.39	7.66e-12	2.257	9	12.4	2.29	9	28.1	1.896	9	40.2
VEDA_07224	476	49.6	8.5	8.19±0.50	2.6e-80	7.625	46	86.5	8.739	46	64.6	7.791	46	84.3
VEDA_07226	512	55.1	5.35	1.51±0.03	3.65e-23	1.535	55	49.8	1.45	55	52.3	1.593	54	48.8
VEDA_07229	320	34.6	8.34	7.92±0.77	6.21e-58	7.055	29	70	8.391	29	105.5	7.269	29	97.7
VEDA_07242	533	57	5.21	3.26±0.29	5.16e-58	2.994	20	19	3.299	20	24	2.866	20	34
VEDA_07278	716	80	6.3	12.88±1.04	5.73e-49	11.753	34	182.6	14.289	34	181.8	12.58	33	167.4
VEDA_07376	295	30.7	5.92	1.66±0.12	8.18e-29	1.682	118	56.3	1.698	116	75.7	1.55	114	79.5
VEDA_07382	1667	173.8	5.63	3.75±0.17	1.19e-125	3.621	106	75.9	3.976	106	72.1	3.8	106	67.1
VEDA_07394	936	97.8	5.59	1.80±0.13	2.29e-15	1.661	29	40.9	1.995	29	46.7	1.754	28	39.2
VEDA_07434	470	51.8	7.25	0.66±0.04	6.96e-25	0.698	129	53.1	0.619	127	69.7	0.603	124	85.1
VEDA_07436	925	100.4	5.1	0.65±0.02	4.17e-41	0.667	255	77.3	0.616	252	114.5	0.669	236	106.5
VEDA_07489	316	33.8	7.85	2.29±0.13	2.47e-14	2.421	8	13	2.351	8	31.8	2.29	8	20.1
VEDA_07506	261	27.7	5.07	1.70±0.28	1.79e-08	1.702	7	9.6	1.946	7	44.5	1.675	7	33.4
VEDA_07512	420	44.3	5.25	2.12±0.13	2.74e-16	2.049	23	42.2	2.074	23	61.1	1.915	23	62
VEDA_07516	222	23	6.18	2.19±0.17	1.25e-112	2.135	118	44	2.371	118	49.9	2.258	118	43.6
VEDA_07538	564	59.4	5.08	0.25±0.03	6.5e-14	0.288	19	30.5	0.21	16	131.2	0.252	17	65.7
VEDA_07554	479	53	5.86	10.14±0.80	0	9.456	246	129.3	10.535	243	128.6	9.077	240	112.6
VEDA_07591	535	58.2	5.4	8.35±0.52	2.29e-73	7.868	46	151.6	8.601	46	149.8	9.377	46	139.6
VEDA_07665	185	20.6	11.08	0.50±0.04	9.56e-18	0.551	61	76.2	0.49	58	132.5	0.454	60	131.9
VEDA_07694	687	74.5	5.34	7.13±1.30	1.73e-09	5.755	3	8.3	8.523	3	69.1	9.739	3	2.2
VEDA_07697	701	79.8	4.94	0.58±0.03	1.67e-65	0.614	279	60.8	0.565	277	91.6	0.61	272	94.9
VEDA_07737	298	32.9	7.09	1.95±0.33	7.21e-07	1.96	9	27.1	2.071	9	46.7	1.736	9	54
VEDA_07777	474	51.2	6.76	1.89±0.31	2.75e-07	1.644	2	14.1	1.737	2	3.7	1.809	2	2.8
VEDA_07796	334	34.7	10.2	0.59±0.05	8.22e-13	0.649	39	42.1	0.536	39	59.7	0.597	39	63.7
VEDA_07800	403	44.5	7.2	2.80±0.25	2e-33	2.526	22	59	2.802	22	61.9	3.101	22	36.8
VEDA_07806	422	47	5.03	12.04±1.61	2.19e-183	10.723	124	162.5	11.683	122	152.3	11.053	120	137.8
VEDA_07811	247	26.6	12.41	0.27±0.09	6.29e-17	0.372	22	35.1	0.19	21	76.6	0.261	20	110.6
VEDA_07842	502	55.7	10.05	3.41±0.34	1.16e-81	3.193	59	50.7	3.566	59	55.5	3.115	59	45.2
VEDA_07870	535	57.1	6.74	1.56±0.14	4.68e-77	1.523	739	69.3	1.71	736	74.8	1.468	709	79.4
VEDA_07914	656	71.9	4.89	5.59±0.45	3.1e-98	5.334	65	97.9	5.247	65	96.8	5.49	65	103.3
VEDA_07928	225	24.8	4.41	1.81±0.19	3.8e-09	1.597	4	12.5	1.839	4	17.4	1.621	4	2.8
VEDA_07931	198	21.8	9.6	4.92±0.16	1.18e-21	4.838	9	26.2	4.745	9	19.9	5.151	9	20.1
VEDA_07932	249	26.3	7.61	11.70±0.49	6.55e-35	11.335	22	127.5	11.791	22	92.7	10.037	22	115.7
VEDA_07964	158	17.3	10.29	0.62±0.07	1.35e-07	0.673	21	33.8	0.563	21	51.7	0.701	20	41.5
VEDA_08100	284	30.9	6.62	1.86±0.13	1.16e-10	1.744	10	25.8	1.757	10	59.8	1.681	10	35.1
VEDA_08246	130	14.8	9.99	0.60±0.07	4.94e-12	0.677	46	54.4	0.539	44	90.4	0.584	43	96.8
VEDA_08300	1246	137.3	5.47	0.53±0.05	8.01e-06	0.562	17	48.9	0.511	17	145.5	0.578	17	102.1
VEDA_08366	2801	304.4	7.24	0.59±0.04	9.31e-20	0.639	58	43.5	0.561	57	54.5	0.646	58	69.8
VEDA_08393	270	29.8	5.55	7.51±2.09	1.47e-06	5.779	2	45.7	7.26	2	50.7	7.043	2	17.5
VEDA_08409	377	42.1	5.07	2.13±0.28	4.73e-17	1.812	21	25.4	2.141	21	43.5	2.211	21	51.7
VEDA_08424	228	25.3	6.3	0.65±0.02	2.6e-25	0.679	119	55.2	0.671	119	96.9	0.636	114	79.6
VEDA_08440	203	24	11.28	0.51±0.07	5.92e-17	0.529	38	52.8	0.432	37	110.8	0.624	38	62.2
VEDA_08452	377	40.2	5.58	1.70±0.14	4.86e-62	1.717	204	45.2	1.872	203	54.3	1.696	203	62.4
VEDA_08487	666	71	4.59	2.04±0.22	2.33e-18	1.799	14	27	2.155	14	39.8	2.018	14	29.6
VEDA_08522	552	57.2	4.94	0.57±0.03	6.12e-44	0.598	221	69	0.574	215	95.1	0.62	212	110.8
VEDA_08569	462	51	6.32	6.00±0.67	8.26e-21	5.222	11	92.9	6.393	11	90.7	6.935	11	85
VEDA_08571	608	66.4	5.17	4.54±0.75	5.23e-16	3.803	10	93.1	5.094	10	118.7	4.121	10	128.2
VEDA_08583	458	50.2	8.13	7.15±0.50	7.95e-75	6.582	49	110	7.368	49	107.9	6.818	48	100.8
VEDA_08592	336	37.8	6.1	1.66±0.24	3.37e-06	1.668	7	46.8	1.932	7	25.3	1.36	7	58.6
VEDA_08631	337	37.5	6.87	0.60±0.03	1.36e-08	0.633	4	18.5	0.608	4	11.7	0.679	4	7.2
VEDA_08633	334	35.4	5.12	0.50±0.09	1.42e-06	0.582	14	47.9	0.394	14	58	0.519	13	81.9
VEDA_08721	181	19.9	5.1	2.97±0.28	5.72e-06	3.155	3	36.2	2.57	3	48.9	2.074	3	2.9
VEDA_08739	365	38.5	7.97	4.29±0.61	6.81e-57	3.766	48	98.8	4.038	48	93.2	5.009	48	81.6
VEDA_08741	671	67.1	5.26	0.56±0.02	2.08e-09	0.559	28	55.8	0.513	28	86	0.525	27	85.3
VEDA_08790	630	71.5	6.87	4.57±0.24	6.92e-16	4.312	11	113.6	5.901	11	121.4	5.466	11	87.7
VEDA_08806	87	9.6	8.19	0.59±0.00	5.03e-07	0.59	32	51.8	0.656	32	80.2	0.677	32	44.6
VEDA_08813	395	42.7	4.87	6.00±0.56	2.49e-90	5.427	67	104.9	6.222	67	102.9	5.986	67	83.8
VEDA_08818	232	24.4	4.81	3.31±0.14	3.43e-81	3.323	41	33.3	3.46	41	44.3	3.141	41	58.3
VEDA_08821	182	19.4	9.45	0.63±0.04	2.79e-49	0.665	218	65.5	0.602	214	80.1	0.585	212	95.9
VEDA_08829	509	54.5	5.17	1.79±0.03	8.12e-06	1.823	3	12	1.876	3	32.2	1.71	3	32.3
VEDA_08836	534	58.5	5.87	7.57±0.72	7.54e-71	6.781	48	113.9	7.998	48	117.5	6.917	48	116.7
VEDA_08848	306	33.4	4.81	12.42±0.20	5.71e-21	12.219	11	119.2	14.387	11	142.4	14.48	11	90.3
VEDA_08861	925	101.2	5.52	3.41±0.27	2.82e-07	3.131	4	8.4	3.784	4	48.3	3.27	4	25.4
VEDA_08865	635	67.7	7.97	4.41±0.27	6.15e-156	4.113	136	70.7	4.612	137	84	4.361	137	84.6
VEDA_08867	842	93.4	4.84	10.84±0.79	0	9.994	312	111.6	11.466	310	106.7	10.58	309	115.8
VEDA_08886	284	30.4	4.79	1.91±0.12	9.81e-37	1.913	34	39.1	2.03	34	38.1	1.961	34	41.1
VEDA_08911	542	56.7	6.29	11.99±2.85	2.26e-39	9.601	15	56.9	10.693	15	75.5	15.501	15	97.3
VEDA_08919	284	29	4.41	3.41±0.35	5.44e-06	3.765	6	71.8	3.234	6	120.9	3.541	6	83
VEDA_08934	394	43.7	7.87	0.65±0.05	4.4e-12	0.694	47	51.3	0.551	47	109	0.721	45	60.4
VEDA_09003	426	45.7	6.92	5.87±0.93	0	4.978	407	107.6	5.593	404	127.5	6.561	398	119.2
VEDA_09015	342	36.5	4.7	9.61±1.42	2.26e-112	8.633	84	155.1	9.321	84	140.4	10.792	82	163.9
VEDA_09016	448	48.6	4.7	5.98±0.48	6.79e-61	5.426	34	79.5	6.214	34	94.4	6.141	34	70.3
VEDA_09100	110	11	4.22	0.53±0.03	1.59e-19	0.568	83	67.2	0.539	83	112.4	0.555	79	116.9
VEDA_09144	453	49	6.64	1.56±0.01	5.37e-06	1.548	10	64.9	1.608	10	76.5	1.551	10	38.8
VEDA_09152	94	10.2	8.97	0.64±0.04	8.31e-07	0.683	18	34.7	0.588	18	62.7	0.69	18	50.4
VEDA_09170	289	31.5	5.26	0.66±0.14	1.09e-06	0.814	9	36.9	0.512	9	49.4	0.664	9	41.6
VEDA_09206	461	50.2	4.49	0.64±0.05	1.08e-12	0.666	70	47.3	0.596	69	72	0.711	66	60.6
VEDA_09232	125	13.6	5.5	1.67±0.13	4.67e-16	1.607	57	41.6	1.749	56	45.6	1.63	57	60.6
VEDA_09249	106	12	11.77	0.46±0.12	3.35e-09	0.581	15	44	0.387	17	70.3	0.428	16	77.6
VEDA_09294	341	37.2	6.8	2.26±0.06	1.65e-55	2.214	62	56.6	2.379	62	65.2	2.322	62	60.9
VEDA_09328	505	55	4.75	0.66±0.04	8.26e-59	0.694	351	65.5	0.667	340	93.5	0.702	339	94.9
VEDA_09336	682	76.7	4.78	8.99±0.86	8.03e-28	7.997	6	2.8	9.622	6	16.6	9.219	6	42.3
VEDA_09346	874	97.4	5.27	1.56±0.13	1.35e-10	1.47	46	32.1	1.722	46	60	1.48	46	53.2
VEDA_09353	443	47	5.01	2.33±0.12	3.76e-52	2.26	66	58.7	2.639	66	58.5	2.293	66	76
VEDA_09376	412	45.9	5.24	0.65±0.06	5.16e-27	0.709	127	46.1	0.621	126	75.8	0.695	125	89.1
VEDA_09382	668	74.6	6.21	7.87±0.57	0	7.236	388	116.5	8.08	388	114.7	8.116	386	119.1
VEDA_09412	2516	259.1	8.22	11.12±0.95	5.9e-30	10.032	13	71.7	11.509	13	92.5	12.298	13	86.4
VEDA_09427	413	45	9.14	1.51±0.14	2.03e-10	1.409	9	26.6	1.565	9	25.8	1.533	9	31.9
VEDA_09538	516	53.8	8.13	0.53±0.09	6.38e-08	0.62	7	34.3	0.413	7	21.6	0.514	7	28.5
VEDA_09566	620	65.8	8.1	5.22±0.50	5.63e-38	4.841	29	58	5.889	29	62.5	4.722	29	77.3
VEDA_09577	1052	116.4	6.37	0.57±0.03	4.62e-61	0.606	260	69.1	0.547	257	114.3	0.59	244	103.1
VEDA_09610	370	40.8	5.34	4.36±0.51	4.99e-07	3.769	6	45.3	4.51	6	80	4.498	6	62.6
VEDA_09719	548	60.8	5.83	4.17±0.41	1.31e-51	3.83	34	83.1	4.567	34	85	3.919	34	93.8
VEDA_09734	746	78.4	4.91	4.24±0.33	7.87e-38	3.929	24	48	4.479	24	43.5	4.354	24	47
VEDA_09744	345	38.2	5.15	10.96±0.21	3.48e-129	10.714	88	114.5	10.984	88	119.8	9.641	88	125.5
