# Supplementary material for: Characterization of the Verticillium dahliae Exoproteome Involves in Pathogenicity from Cotton-Containing Medium
Source: Front Microbiol. 2016 Oct 28;7:1709. doi: 10.3389/fmicb.2016.01709 (PMC5083787; doi:10.3389/fmicb.2016.01709)
Supplement: Supplementary file 3 [file Data_Sheet_3.XLSX]

## Sheet: Sheet1
Table S3 Analysis the intracellular proteins involve in the information storage and processing by eggNOG database annotation (The eggNOG class of A, B, J, K, L belong to the the information storage and processing, in gray color)
Gene-ID	Fold-change	P-value	eggNOG_class*	eggNOG_define
VEDA_00021	0.53±0.11	3.21e-06	B	Histone H1 protein
VEDA_00115	0.64±0.07	2.52e-07	J	Component of the eukaryotic translation initiation factor 3 (eIF-3) complex, which is involved in protein synthesis and, together with other initiation factors, stimulates binding of mRNA and methionyl-tRNAi to the 40S ribosome
VEDA_00132	0.52±0.06	1.31e-06	J	Ribosomal protein
VEDA_00133	1.89±0.06	6.58e-133	J	Protein involved in maturation of SSU-rRNA from tricistronic rRNA transcript (SSU-rRNA, LSU-rRNA,5S)
VEDA_00301	0.52±0.08	7.77e-12	J	Protein involved in regulation of translational fidelity
VEDA_00578	0.35±0.09	1.75e-22	J	Protein involved in regulation of translational fidelity
VEDA_00659	0.61±0.04	5.39e-18	J	60S ribosomal protein L5
VEDA_00694	0.61±0.05	7.23e-07	B	Protein involved in nucleosome assembly
VEDA_00700	6.94±0.39	5.18e-32	L	Protein involved in DNA catabolic process
VEDA_00707	0.65±0.01	1.17e-12	J	This protein promotes the GTP-dependent binding of aminoacyl-tRNA to the A-site of ribosomes during protein biosynthesis (By similarity)
VEDA_01039	0.45±0.08	1.06e-35	J	Protein involved in translational elongation
VEDA_01095	0.64±0.04	1.68e-27	J	40S ribosomal protein
VEDA_01714	0.66±0.04	3.09e-48	J	Gtpase
VEDA_01804	0.61±0.08	2.88e-30	J	Translation initiation factor
VEDA_01930	0.44±0.07	9.18e-18	J	60S acidic ribosomal protein P1
VEDA_01982	0.49±0.03	1.25e-12	J	60S ribosomal protein L22
VEDA_02097	0.59±0.06	1e-25	J	40S ribosomal protein S19
VEDA_02105	0.37±0.10	3.72e-09	J	60S ribosomal protein L44
VEDA_02252	0.63±0.04	3.05e-14	J	60S ribosomal protein L30
VEDA_02623	0.48±0.06	2.71e-18	J	NA
VEDA_02657	0.63±0.02	7.67e-11	B	Core component of nucleosome. Nucleosomes wrap and compact DNA into chromatin, limiting DNA accessibility to the cellular machineries which require DNA as a template. Histones thereby play a central role in transcription regulation, DNA repair, DNA replication and chromosomal stability. DNA accessibility is regulated via a complex set of post-translational modifications of histones, also called h…
VEDA_03503	0.51±0.03	4.55e-227	J	This protein promotes the GTP-dependent binding of aminoacyl-tRNA to the A-site of ribosomes during protein biosynthesis
VEDA_03518	0.63±0.05	1.61e-34	J	Protein involved in regulation of translation
VEDA_03617	0.57±0.09	7.51e-17	J	40S ribosomal protein S9
VEDA_04532	0.59±0.07	1.56e-34	J	Protein involved in ribosomal large subunit assembly
VEDA_04556	0.62±0.02	3.65e-06	A	Protein involved in rRNA processing
VEDA_04920	0.45±0.08	1.23e-17	B	Core component of nucleosome. Nucleosomes wrap and compact DNA into chromatin, limiting DNA accessibility to the cellular machineries which require DNA as a template. Histones thereby play a central role in transcription regulation, DNA repair, DNA replication and chromosomal stability. DNA accessibility is regulated via a complex set of post-translational modifications of histones, also called h…
VEDA_05016	0.48±0.03	7.8e-12	J	40S RIBOSOMAL PROTEIN S5
VEDA_05017	0.45±0.08	1.18e-15	J	NA
VEDA_05325	0.49±0.06	2.19e-43	J	40S ribosomal protein S6
VEDA_05502	0.55±0.08	7.17e-19	J	Required for the assembly and/or stability of the 40S ribosomal subunit. Required for the processing of the 20S rRNA-precursor to mature 18S rRNA in a late step of the maturation of 40S ribosomal subunits
VEDA_05565	0.60±0.07	3.94e-07	J	60S ribosomal protein
VEDA_05710	0.62±0.04	9.93e-28	J	Protein involved in ribosome biogenesis
VEDA_05959	0.63±0.05	2.26e-08	J	Ribosomal protein
VEDA_06612	4.28±0.29	6.57e-250	J	Carbon-Nitrogen ligase, with glutamine as amido-N-donor
VEDA_06643	0.62±0.06	9.45e-10	J	40S ribosomal protein S14
VEDA_06644	0.61±0.02	2.22e-13	J	60S RIBOSOMAL PROTEIN L7
VEDA_06715	0.41±0.06	6.01e-12	J	NA
VEDA_06731	0.65±0.07	1.29e-10	J	40S ribosomal protein
VEDA_06747	0.65±0.04	3.27e-12	J	60S ribosomal protein L32
VEDA_07040	0.61±0.09	1.68e-22	J	40S ribosomal protein
VEDA_07050	4.93±0.45	1.19e-136	J	Carbon-Nitrogen ligase, with glutamine as amido-N-donor
VEDA_07665	0.50±0.04	9.56e-18	J	60S ribosomal protein L17
VEDA_07811	0.27±0.09	6.29e-17	J	60S ribosomal protein L13
VEDA_07964	0.62±0.07	1.35e-07	J	60S ribosomal protein L28
VEDA_08246	0.60±0.07	4.94e-12	J	NA
VEDA_08366	0.59±0.04	9.31e-20	J	Protein involved in regulation of translation
VEDA_08440	0.51±0.07	5.92e-17	J	Ribosomal protein L15
VEDA_08806	0.59±0.00	5.03e-07	J	40S ribosomal protein S21
VEDA_09100	0.53±0.03	1.59e-19	J	60S acidic ribosomal protein
VEDA_09170	0.66±0.14	1.09e-06	J	Component of the eukaryotic translation initiation factor 3 (eIF-3) complex, which is involved in protein synthesis and, together with other initiation factors, stimulates binding of mRNA and methionyl-tRNAi to the 40S ribosome
VEDA_09232	1.67±0.13	4.67e-16	J	Protein involved in isoleucine biosynthetic process
VEDA_09249	0.46±0.12	3.35e-09	J	60S ribosomal protein L36
VEDA_09577	0.57±0.03	4.62e-61	J	Elongation factor
VEDA_00080	0.65±0.06	2.02e-11	O	Thioredoxin protein
VEDA_00136	9.90±0.87	0	G	Extracellular endoglucanase
VEDA_00176	7.08±0.51	9.33e-60
VEDA_00233	0.50±0.07	6.21e-14	C	Electron carrier protein. The oxidized form of the cytochrome c heme group can accept an electron from the heme group of the cytochrome c1 subunit of cytochrome reductase. Cytochrome c then transfers this electron to the cytochrome oxidase complex, the final protein carrier in the mitochondrial electron-transport chain
VEDA_00251	0.46±0.16	8.52e-09
VEDA_00253	5.16±0.50	4.24e-30	G	Cellulase
VEDA_00296	3.39±0.75	1.15e-13	C	Fumarate reductase
VEDA_00310	2.09±0.16	6.82e-15
VEDA_00430	8.77±1.05	3.81e-20	S	Oxidoreductase, acting on single donors with incorporation of molecular oxygen, incorporation of two atoms of oxygen
VEDA_00517	3.82±0.14	3.69e-38	GO	NA
VEDA_00540	2.04±0.24	1.93e-14	G	Beta glucosidase
VEDA_00570	2.14±0.20	2.43e-40
VEDA_00597	17.39±1.16	5.96e-37	S	NA
VEDA_00715	1.80±0.08	1.48e-26	S	Protein involved in response to oxidative stress
VEDA_00841	4.55±0.44	9.95e-27	C	Formate dehydrogenase
VEDA_00895	2.88±0.30	4.5e-12
VEDA_01030	0.55±0.03	8.81e-06	U	Protein involved in vesicle-mediated transport
VEDA_01055	0.61±0.06	3.15e-40	E	Glutamate dehydrogenase
VEDA_01068	0.51±0.13	3.89e-08	U	Protein involved in protein import into nucleus
VEDA_01080	1.84±0.07	3.82e-06	S	Protein involved in cyanate metabolic process
VEDA_01106	0.60±0.05	3e-16	Q	Protein involved in phosphatidic acid biosynthetic process
VEDA_01162	9.60±0.80	8.28e-53	G	Endo-1,4-Beta-Glucanase
VEDA_01184	2.81±0.16	1.3e-78
VEDA_01275	1.70±0.10	1.61e-34	O	Metalloendopeptidase
VEDA_01287	7.65±0.52	1.68e-25	R	NA
VEDA_01289	3.36±0.39	1.68e-25
VEDA_01314	3.36±0.46	1.68e-14	G	Hydrolase, hydrolyzing O-glycosyl compounds
VEDA_01366	2.29±0.07	5.09e-187	S	NA
VEDA_01382	6.04±0.48	2.39e-32	S	Acetyl xylan esterase
VEDA_01389	4.73±0.42	4.61e-47	S	Cellulose binding protein
VEDA_01395	7.37±0.07	4.63e-25	O	NA
VEDA_01417	9.63±0.77	8.48e-34	G	Polygalacturonase
VEDA_01436	12.50±1.93	0
VEDA_01449	5.17±0.55	4.92e-75
VEDA_01458	6.92±0.34	2.26e-54	C	S-2-Hydroxy-Acid oxidase
VEDA_01470	5.89±0.40	4.94e-58	G	Beta-Galactosidase
VEDA_01502	0.66±0.06	4.76e-09	S	NA
VEDA_01584	6.59±0.39	1.64e-88	I	GDSL Lipase/Acylhydrolase family protein
VEDA_01625	1.56±0.08	2.91e-23	R	Phosphatidylglycerol/Phosphatidylinositol transfer protein
VEDA_01686	2.99±0.30	9.06e-81
VEDA_01746	2.73±0.39	5.42e-32	S	NA
VEDA_01761	7.38±0.45	1.17e-142	G	Glucan 1,4-alpha-glucosidase
VEDA_01894	0.52±0.02	6.49e-31	P	Outer mitochondrial membrane protein porin
VEDA_01895	0.41±0.05	7.57e-08	E	Asparagine synthetase
VEDA_01937	0.58±0.06	5.37e-06	C	Ubiquinol-Cytochrome c reductase complex
VEDA_01940	2.67±0.16	1.21e-151	S	Protein involved in fungal-type cell wall organization or biogenesis
VEDA_01966	5.84±0.47	3.96e-06
VEDA_02215	2.15±0.18	8.78e-12	S	NA
VEDA_02246	3.45±0.23	5.03e-23
VEDA_02302	2.18±0.12	2e-106	S	NA
VEDA_02309	0.51±0.04	5.79e-07	O	Mitochondrial inner membrane protein
VEDA_02364	1.71±0.11	7.74e-06	C	Nadh-Ubiquinone oxidoreductase
VEDA_02366	3.12±0.13	6.08e-138	S	SCP / Tpx-1 / Ag5 / PR-1 / Sc7 family of extracellular domains
VEDA_02386	0.40±0.20	3.51e-07	R	NA
VEDA_02399	1.71±0.06	4.97e-08	C	Citrate synthase
VEDA_02441	2.01±0.13	4.14e-101	S	Glucan exo-1,3-beta-glucosidase
VEDA_02444	2.73±0.32	3.23e-14
VEDA_02455	2.32±0.09	4.98e-27	R	NA
VEDA_02456	1.75±0.10	2.1e-12	S	NA
VEDA_02460	4.55±0.16	1.19e-39	R	NA
VEDA_02470	4.83±0.55	3.01e-11
VEDA_02503	6.26±0.96	9.16e-20	G	Polygalacturonase
VEDA_02509	8.08±0.53	1.8e-173	S	NA
VEDA_02526	2.40±0.05	3.07e-08	G	Pectate lyase
VEDA_02588	2.36±0.32	4.24e-148	G	Hydrolase, hydrolyzing O-glycosyl compounds
VEDA_02612	6.87±0.93	0	S	Pectate lyase
VEDA_02653	12.29±1.59	1.26e-192	S	Parallel beta-helix repeats
VEDA_02654	4.88±0.42	2.48e-25
VEDA_02713	1.52±0.16	7.28e-07	C	Succinyl-Coa:3-Ketoacid-Coenzyme A transferase
VEDA_02783	1.59±0.09	6.12e-12	G	Cellulase
VEDA_02801	2.54±0.22	1.4e-13	R	Cholinesterase
VEDA_02811	1.53±0.11	1.48e-12	G	1,3-Beta-Glucanosyltransferase
VEDA_02839	7.25±0.82	2.31e-86	G	Alpha-Galactosidase
VEDA_02868	2.52±0.46	1.17e-06	O	NA
VEDA_02904	1.70±0.11	3.67e-33	G	Hydrolase, hydrolyzing O-glycosyl compounds
VEDA_03011	5.45±0.27	3.71e-38
VEDA_03026	1.85±0.13	3.57e-10	C	Aldehyde dehydrogenase
VEDA_03074	1.96±0.08	1.78e-08	TU	Calcium ion binding protein
VEDA_03111	9.08±0.62	0
VEDA_03118	2.40±0.13	9.28e-06	S	Stress responsive A/B barrel domain protein
VEDA_03163	7.56±2.12	3.17e-13	I	Rhamnogalacturonan acetylesterase
VEDA_03168	8.50±0.77	6.3e-225	G	Hydrolase, hydrolyzing O-glycosyl compounds
VEDA_03229	2.43±0.22	9.87e-06	R	FMN binding protein
VEDA_03250	9.11±1.27	7.29e-168	G	Polygalacturonase
VEDA_03251	5.46±0.80	2.68e-24	S	Family protein
VEDA_03423	5.28±0.52	1.19e-06
VEDA_03436	3.95±0.17	2.21e-23	P	Destroys radicals which are normally produced within the cells and which are toxic to biological systems protein
VEDA_03456	0.41±0.18	1.84e-06	U	Adp-Ribosylation factor
VEDA_03482	2.15±0.11	1.42e-25
VEDA_03630	6.38±0.23	4.84e-47	G	Endo-1,4-Beta-Xylanase
VEDA_03687	6.64±0.86	2.06e-09
VEDA_03690	8.45±1.20	1.32e-56
VEDA_03732	9.97±0.84	0	R	Carbohydrate binding protein
VEDA_03745	0.50±0.07	1.45e-16	H	Cobalamin synthesis protein cobW C-terminal domain-containing protein
VEDA_03748	2.41±0.20	2.58e-07	S	NA
VEDA_03771	0.65±0.04	1.01e-25	O	Protein involved in response to unfolded protein
VEDA_03777	3.91±0.56	2.56e-23	S	NA
VEDA_03783	0.59±0.04	9.97e-49	S	NA
VEDA_03802	4.89±0.12	1.5e-16
VEDA_03832	4.04±0.39	1.64e-20	E	Gamma-Glutamyltransferase
VEDA_03868	1.54±0.05	1.18e-07	E	Alanine aminotransferase
VEDA_03875	3.42±0.26	0	T	Lipase
VEDA_03908	8.69±0.81	4.84e-292	G	Hydrolase, hydrolyzing O-glycosyl compounds
VEDA_03939	4.00±0.24	0	G	Endo-1,3-Beta-Glucanase
VEDA_03951	0.55±0.10	9.55e-06	C	Ubiquinol-Cytochrome-C reductase complex
VEDA_03958	10.40±1.07	1.88e-143	T	NA
VEDA_04046	2.83±0.12	9.39e-202	G	Hydrolase, hydrolyzing O-glycosyl compounds
VEDA_04096	2.94±0.36	8.89e-23	G	Fructose 1,6-bisphosphate 1-phosphatase
VEDA_04186	1.51±0.13	1.11e-06	G	Phosphate 3-epimerase
VEDA_04228	1.60±0.09	5.09e-23	GO	NA
VEDA_04232	4.47±0.32	2.82e-24	P	Protein involved in response to defense-related host reactive oxygen species production
VEDA_04298	5.59±0.62	1.96e-30	I	Extracellular GDSL-like lipase/acylhydrolase
VEDA_04303	8.31±0.56	1.79e-179	S	NA
VEDA_04309	0.64±0.02	3.21e-12	O	Unfolded protein binding
VEDA_04379	2.21±0.18	3.6e-07	I	Oxysterol binding protein
VEDA_04409	2.45±0.08	4.65e-12	O	Aminopeptidase
VEDA_04465	2.09±0.12	3.77e-14
VEDA_04479	2.33±0.18	6.37e-58
VEDA_04512	3.57±0.15	3.35e-20	G	Endo-1,3(4)-Beta-Glucanase
VEDA_04586	2.22±0.04	3.06e-07	G	Chitinase
VEDA_04602	1.80±0.10	4.33e-26
VEDA_04609	4.85±0.14	3.48e-125
VEDA_04614	2.82±0.23	2.46e-26	S	Extracellular cellulase CelA/allergen Asp F7-like
VEDA_04719	5.10±0.99	1.75e-10	G	Endo-1,3-Beta-Glucanase
VEDA_04771	7.74±0.88	7.62e-111	G	Pectate lyase
VEDA_04924	1.62±0.13	3.49e-19
VEDA_04928	2.17±0.08	3.19e-89	G	Chitin deacetylase
VEDA_04950	2.41±0.18	6.44e-11	G	1,3-Beta-Glucanosyltransferase
VEDA_04966	8.54±0.66	4.94e-295	G	Endo-1,4-Beta-Mannosidase
VEDA_04969	17.07±2.02	2.84e-07	S	Acetyl xylan esterase
VEDA_04992	4.98±0.62	7.03e-10	Q	Alcohol dehydrogenase
VEDA_05018	0.59±0.06	9.23e-50	C	ADP/ATP carrier protein
VEDA_05049	9.05±2.04	7.66e-14	G	Pectate lyase
VEDA_05193	5.15±1.01	7.5e-51
VEDA_05200	1.74±0.12	2.35e-37	G	Endo-1,4-Beta-Xylanase
VEDA_05211	3.16±0.14	4.2e-85	G	Endo-1,3(4)-Beta-Glucanase
VEDA_05351	3.99±0.30	1.65e-18	G	Aldose 1-epimerase
VEDA_05361	1.55±0.15	1.39e-08	O	The proteasome is a multicatalytic proteinase complex which is characterized by its ability to cleave peptides with Arg, Phe, Tyr, Leu, and Glu adjacent to the leaving group at neutral or slightly basic pH. The proteasome has an ATP-dependent proteolytic activity (By similarity)
VEDA_05409	6.85±0.58	3.8e-69	S	NA
VEDA_05527	6.06±2.12	8.13e-08	C	S-2-Hydroxy-Acid oxidase
VEDA_05547	10.88±2.66	4.06e-11	G	Glucan 1,4-alpha-glucosidase
VEDA_05560	0.22±0.09	8.78e-07	C	Nadh-Ubiquinone oxidoreductase
VEDA_05572	7.29±0.14	2.68e-59	G	Endo-Beta-1,6-Glucanase
VEDA_05701	9.33±0.91	1.05e-99	S	Pectinesterase
VEDA_05702	7.42±0.76	8.3e-116	I	Rhamnogalacturonan acetylesterase
VEDA_05753	1.99±0.03	3.95e-07
VEDA_05769	1.81±0.12	6.75e-18	G	Endoglucanase
VEDA_05861	6.79±0.64	4.64e-50	G	Polygalacturonase
VEDA_05870	1.74±0.08	6.14e-21	S	Thioredoxin reductase
VEDA_05881	11.68±0.54	0	G	Endo-1,4-Beta-Mannosidase
VEDA_05899	13.09±0.93	5.51e-64	S	Pectate lyase
VEDA_05900	2.83±0.21	0	R	GMC oxidoreductase
VEDA_05925	1.74±0.18	4.86e-19
VEDA_05926	2.49±0.14	9.58e-21	C	S-2-Hydroxy-Acid oxidase
VEDA_05952	0.66±0.04	6.53e-22	S	Protein involved in thiamin biosynthetic process
VEDA_05953	14.09±1.29	0	G	Cellobiohydrolase
VEDA_05969	2.61±0.17	1.24e-124	G	Glucanosyltransferase
VEDA_05978	5.10±0.71	4.22e-06	O	Metallocarboxypeptidase
VEDA_05997	0.52±0.04	1.14e-10	I	Oleate delta-12 desaturase
VEDA_05998	8.90±0.63	1.43e-11	S	NA
VEDA_06054	6.71±0.58	3.1e-49	S	Endo-1,4-Beta-Glucanase
VEDA_06059	0.55±0.07	3.97e-13
VEDA_06060	8.46±1.57	3.61e-60	R	Cell wall glycosyl hydrolase YteR
VEDA_06126	0.51±0.12	1.19e-23	S	Isochorismatase family hydrolase
VEDA_06143	2.13±0.35	3.29e-07	GO	NA
VEDA_06145	5.12±0.52	1.13e-09
VEDA_06280	1.61±0.14	2e-11	O	Serine-Type peptidase
VEDA_06283	8.75±0.71	1.58e-253	S	NA
VEDA_06347	9.99±1.45	8.59e-11	G	NA
VEDA_06395	1.82±0.08	1.84e-273
VEDA_06447	10.55±1.01	0	G	Endoglucanase
VEDA_06525	0.64±0.11	8.89e-07	U	Importin-Alpha export receptor
VEDA_06755	8.54±0.41	3.01e-158	G	Cellulose binding protein
VEDA_06759	1.80±0.24	7.43e-06	E	Amino acid transmembrane transporter protein
VEDA_06795	6.11±0.32	1.69e-21	T	NA
VEDA_06932	3.30±0.20	2.85e-35	G	Hydrolase, hydrolyzing O-glycosyl compounds
VEDA_06982	1.98±0.19	7.57e-09	S	NA
VEDA_06992	2.69±0.39	2.29e-28
VEDA_06995	1.76±0.16	1.32e-17	R	NA
VEDA_07049	0.60±0.08	2.07e-12	Q	Xylulose reductase
VEDA_07067	0.47±0.03	3.43e-09	U	Small GTPase component of the coat protein complex II (COPII) which promotes the formation of transport vesicles from the endoplasmic reticulum . The coat has two main functions, the physical deformation of the endoplasmic reticulum membrane into vesicles and the selection of cargo molecules. Sar1 controls the coat assembly in a stepwise manner. Activated Sar1-GTP binds to membranes first and rec…
VEDA_07123	7.80±0.78	0	S	NA
VEDA_07143	2.90±0.18	8.8e-19	G	Beta-Glucosidase
VEDA_07148	4.10±0.48	2.17e-27	S	Exo-Beta-1,3-Glucanase
VEDA_07153	4.63±0.41	7.24e-25	G	Hydrolase, hydrolyzing O-glycosyl compounds
VEDA_07157	1.70±0.24	1.2e-08	E	Manganese ion binding protein
VEDA_07180	14.17±1.26	5.14e-173	I	Cellulose binding protein
VEDA_07183	6.37±1.04	8.66e-07
VEDA_07216	2.14±0.39	7.66e-12	U	Lectin family integral membrane protein
VEDA_07224	8.19±0.50	2.6e-80	S	NA
VEDA_07226	1.51±0.03	3.65e-23	GO	NA
VEDA_07229	7.92±0.77	6.21e-58	G	Endo-1,5-Alpha-L protein
VEDA_07242	3.26±0.29	5.16e-58	T	NA
VEDA_07278	12.88±1.04	5.73e-49	S	NA
VEDA_07376	1.66±0.12	8.18e-29	S	Allergen Asp F4 protein
VEDA_07382	3.75±0.17	1.19e-125	GO	NA
VEDA_07394	1.80±0.13	2.29e-15	O	Serine-Type endopeptidase
VEDA_07434	0.66±0.04	6.96e-25	C	Citrate synthase
VEDA_07436	0.65±0.02	4.17e-41	P	Plasma membrane protein
VEDA_07489	2.29±0.13	2.47e-14	S	NA
VEDA_07506	1.70±0.28	1.79e-08
VEDA_07512	2.12±0.13	2.74e-16	G	Hydrolase, hydrolyzing O-glycosyl compounds
VEDA_07516	2.19±0.17	1.25e-112
VEDA_07538	0.25±0.03	6.5e-14	P	Metal ion transmembrane transporter protein
VEDA_07554	10.14±0.80	0
VEDA_07591	8.35±0.52	2.29e-73	G	Xylosidase/Glycosyl hydrolase
VEDA_07694	7.13±1.30	1.73e-09	R	NA
VEDA_07697	0.58±0.03	1.67e-65	O	Heat shock protein
VEDA_07737	1.95±0.33	7.21e-07	S	Exonuclease
VEDA_07777	1.89±0.31	2.75e-07	E	Aminotransferase
VEDA_07796	0.59±0.05	8.22e-13	C	Succinyl-Coa protein
VEDA_07800	2.80±0.25	2e-33	G	Protein involved in alginic acid catabolic process
VEDA_07806	12.04±1.61	2.19e-183	G	Hydrolase, hydrolyzing O-glycosyl compounds
VEDA_07842	3.41±0.34	1.16e-81
VEDA_07870	1.56±0.14	4.68e-77	G	Rhamnogalacturonase B
VEDA_07914	5.59±0.45	3.1e-98	G	Alpha-L-Arabinofuranosidase
VEDA_07928	1.81±0.19	3.8e-09	S	NA
VEDA_07931	4.92±0.16	1.18e-21	S	SCP / Tpx-1 / Ag5 / PR-1 / Sc7 family of extracellular domains
VEDA_07932	11.70±0.49	6.55e-35	I	NA
VEDA_08100	1.86±0.13	1.16e-10	R	S-Formylglutathione hydrolase
VEDA_08300	0.53±0.05	8.01e-06	R	Protein TIF31 homolog
VEDA_08393	7.51±2.09	1.47e-06	S	NA
VEDA_08409	2.13±0.28	4.73e-17	G	Protein involved in chitin catabolic process
VEDA_08424	0.65±0.02	2.6e-25	O	Mitochondrial peroxiredoxin Prx1 protein
VEDA_08452	1.70±0.14	4.86e-62	G	NA
VEDA_08487	2.04±0.22	2.33e-18	I	Protein involved in phospholipid catabolic process
VEDA_08522	0.57±0.03	6.12e-44	S	Protein involved in meiosis
VEDA_08569	6.00±0.67	8.26e-21	G	Alpha-Amylase
VEDA_08571	4.54±0.75	5.23e-16	R	NA
VEDA_08583	7.15±0.50	7.95e-75	G	Polygalacturonase
VEDA_08592	1.66±0.24	3.37e-06	O	Proteasome regulatory protein
VEDA_08631	0.60±0.03	1.36e-08	V	Thiosulfate sulfurtransferase
VEDA_08633	0.50±0.09	1.42e-06	G	NA
VEDA_08721	2.97±0.28	5.72e-06
VEDA_08739	4.29±0.61	6.81e-57	S	Acetyl xylan esterase
VEDA_08741	0.56±0.02	2.08e-09
VEDA_08790	4.57±0.24	6.92e-16
VEDA_08813	6.00±0.56	2.49e-90	G	Cellobiohydrolase
VEDA_08818	3.31±0.14	3.43e-81	S	NA
VEDA_08821	0.63±0.04	2.79e-49	O	Ppiases accelerate the folding of proteins. It catalyzes the cis-trans isomerization of proline imidic peptide bonds in oligopeptides (By similarity)
VEDA_08829	1.79±0.03	8.12e-06	S	NA
VEDA_08836	7.57±0.72	7.54e-71	T	NA
VEDA_08848	12.42±0.20	5.71e-21	S	Pectate lyase
VEDA_08861	3.41±0.27	2.82e-07
VEDA_08865	4.41±0.27	6.15e-156	G	Glucan 1,4-alpha-glucosidase
VEDA_08867	10.84±0.79	0	G	Alpha-Glucuronidase
VEDA_08886	1.91±0.12	9.81e-37	I	NA
VEDA_08911	11.99±2.85	2.26e-39	G	1,4-Beta-D-Glucan protein
VEDA_08919	3.41±0.35	5.44e-06	R	NA
VEDA_08934	0.65±0.05	4.4e-12	R	NA
VEDA_09003	5.87±0.93	0	G	Endo-1,4-Beta-Xylanase
VEDA_09015	9.61±1.42	2.26e-112	S	NA
VEDA_09016	5.98±0.48	6.79e-61	G	Hydrolase, hydrolyzing O-glycosyl compounds
VEDA_09144	1.56±0.01	5.37e-06	E	Cystathionine beta-lyase
VEDA_09152	0.64±0.04	8.31e-07	C	Protein involved in ATP synthesis coupled proton transport
VEDA_09206	0.64±0.05	1.08e-12	O	Ppiases accelerate the folding of proteins. It catalyzes the cis-trans isomerization of proline imidic peptide bonds in oligopeptides (By similarity)
VEDA_09294	2.26±0.06	1.65e-55	R	NA
VEDA_09328	0.66±0.04	8.26e-59	O	Protein disulfide isomerase
VEDA_09336	8.99±0.86	8.03e-28	G	Alpha,Alpha-Trehalase
VEDA_09346	1.56±0.13	1.35e-10	O	Aminopeptidase
VEDA_09353	2.33±0.12	3.76e-52	S	Protein involved in cellular cell wall organization or biogenesis
VEDA_09376	0.65±0.06	5.16e-27	E	Argininosuccinate synthase
VEDA_09382	7.87±0.57	0	S	Carbohydrate binding protein
VEDA_09412	11.12±0.95	5.9e-30	R	Aspartyl esterase
VEDA_09427	1.51±0.14	2.03e-10	E	Acetylglutamate kinase
VEDA_09538	0.53±0.09	6.38e-08	S	Lysin motif
VEDA_09566	5.22±0.50	5.63e-38	R	NA
VEDA_09610	4.36±0.51	4.99e-07	G	NA
VEDA_09719	4.17±0.41	1.31e-51	R	NA
VEDA_09734	4.24±0.33	7.87e-38	G	Beta-Glucosidase
VEDA_09744	10.96±0.21	3.48e-129	G	Endo-1,4-Beta-Xylanase
