# Supplementary material for: Characterization of the Verticillium dahliae Exoproteome Involves in Pathogenicity from Cotton-Containing Medium
Source: Front Microbiol. 2016 Oct 28;7:1709. doi: 10.3389/fmicb.2016.01709 (PMC5083787; doi:10.3389/fmicb.2016.01709)
Supplement: Supplementary file 4 [file Data_Sheet_4.XLSX]

## Sheet: Sheet1
Table S4 Analysis the secretory characterization of induced exoproteome by by multiple software tools
Gene-ID	Secretome	Fold-change	P-value	WoLF PSORT			SignalP4.1											TMHMM2.0					SecretomeP2.0
				Subcellular localization	Score		Cmax	pos	Ymax	pos	Smax	pos	Smean	D	Filter			ExpAA	First60	PredHel	Topology		NN-score	Odds	Weighted
VEDA_00080		0.65±0.06	2.02e-11	mito	19		0.112	46	0.105	46	0.114	9	0.101	0.103	N			0	0	0	o		0.428	0.846	0.002
VEDA_00136	SEC	9.90±0.87	0	extr	27		0.776	20	0.796	20	0.907	16	0.825	0.812	Y			0.06	0.03	0	o		0.651	2.122	0.004
VEDA_00176	SEC	7.08±0.51	9.33e-60	extr	20		0.615	21	0.752	21	0.95	12	0.92	0.843	Y			0.79	0.2	0	o		0.621	1.736	0.003
VEDA_00233		0.50±0.07	6.21e-14	mito	18		0.148	26	0.131	26	0.149	5	0.118	0.124	N			0	0	0	o		0.239	0.461	0.001
VEDA_00251		0.46±0.16	8.52e-09	mito	12.5		0.127	38	0.12	38	0.159	31	0.114	0.116	N			1.17	1.17	0	o		0.201	0.396	0.001
VEDA_00253	SEC	5.16±0.50	4.24e-30	extr	26		0.423	22	0.615	22	0.93	12	0.896	0.767	Y			0.03	0.02	0	o		0.516	1.082	0.002
VEDA_00296		3.39±0.75	1.15e-13	cyto	9.5		0.387	19	0.371	19	0.452	16	0.353	0.362	N			15.79	15.79	1	i7-29o		0.44	0.903	0.002
VEDA_00310	SEC	2.09±0.16	6.82e-15	extr	24		0.164	19	0.364	19	0.858	9	0.806	0.603	Y			0.04	0.04	0	o		0.268	0.503	0.001
VEDA_00430	SEC	8.77±1.05	3.81e-20	extr	18		0.586	29	0.742	29	0.986	18	0.937	0.848	Y			19.95	19.94	1	i7-29o		0.275	0.524	0.001
VEDA_00517	SEC	3.82±0.14	3.69e-38	extr	25		0.436	19	0.632	19	0.96	10	0.914	0.784	Y			0.31	0.01	0	o		0.608	1.533	0.003
VEDA_00540	SEC	2.04±0.24	1.93e-14	extr	22		0.469	21	0.613	21	0.854	15	0.799	0.713	Y			0.09	0.09	0	o		0.538	1.269	0.003
VEDA_00570	SEC	2.14±0.20	2.43e-40	extr	14		0.796	20	0.769	20	0.858	16	0.731	0.749	Y			3.01	3.01	0	o		0.358	0.668	0.001
VEDA_00597	SEC	17.39±1.16	5.96e-37	extr	26		0.751	17	0.716	17	0.795	13	0.706	0.71	Y			0.04	0.01	0	o		0.731	2.425	0.005
VEDA_00715	SEC	1.80±0.08	1.48e-26	extr	16		0.796	18	0.856	18	0.947	10	0.915	0.888	Y			0.35	0.11	0	o		0.452	0.904	0.002
VEDA_00841		4.55±0.44	9.95e-27	cyto	10		0.251	22	0.271	22	0.459	18	0.289	0.281	N			0.03	0	0	o		0.385	0.719	0.001
VEDA_00895		2.88±0.30	4.5e-12	cyto	27		0.115	65	0.119	11	0.152	8	0.137	0.128	N			0.29	0.01	0	o		0.312	0.585	0.001
VEDA_01030		0.55±0.03	8.81e-06	extr	14		0.355	21	0.545	21	0.889	1	0.83	0.699	Y			29.8	7.49	1	i176-198o		0.439	0.946	0.002
VEDA_01055		0.61±0.06	3.15e-40	cyto	14		0.111	35	0.111	11	0.137	1	0.101	0.106	N			0.01	0	0	o		0.379	0.737	0.001
VEDA_01068		0.51±0.13	3.89e-08	nucl	13.5		0.112	50	0.111	50	0.119	30	0.104	0.107	N			0.01	0	0	o		0.449	1.027	0.002
VEDA_01080		1.84±0.07	3.82e-06	cyto	15		0.179	19	0.155	19	0.16	18	0.133	0.143	N			0.01	0.01	0	o		0.207	0.403	0.001
VEDA_01106		0.60±0.05	3e-16	mito	14.5		0.158	25	0.139	25	0.175	5	0.121	0.129	N			0.36	0.05	0	o		0.162	0.331	0.001
VEDA_01162	SEC	9.60±0.80	8.28e-53	extr	18		0.811	21	0.826	21	0.9	18	0.84	0.834	Y			0.06	0.05	0	o		0.575	1.298	0.003
VEDA_01184		2.81±0.16	1.3e-78	cyto	11.5		0.152	18	0.124	18	0.195	49	0.097	0.109	N			0.08	0.08	0	o		0.324	0.602	0.001
VEDA_01275		1.70±0.10	1.61e-34	cyto	17		0.109	36	0.104	66	0.112	68	0.099	0.101	N			0.05	0	0	o		0.313	0.604	0.001
VEDA_01287	SEC	7.65±0.52	1.68e-25	extr	24		0.746	18	0.817	18	0.95	2	0.888	0.855	Y			1.3	0.3	0	o		0.593	1.482	0.003
VEDA_01289	SEC	3.36±0.39	1.68e-25	extr	22		0.846	20	0.811	20	0.854	10	0.777	0.793	Y			1.49	0.92	0	o		0.276	0.519	0.001
VEDA_01314		3.36±0.46	1.68e-14	extr	15		0.371	22	0.476	22	0.724	1	0.605	0.545	Y			13.02	0	1	o1049-1068i		0.141	0.295	0.001
VEDA_01366	SEC	2.29±0.07	5.09e-187	extr	26		0.234	20	0.394	20	0.767	15	0.67	0.543	Y			0.74	0.61	0	o		0.597	1.638	0.003
VEDA_01382	SEC	6.04±0.48	2.39e-32	extr	26		0.881	19	0.911	19	0.964	13	0.943	0.928	Y			4.31	3.06	0	o		0.624	1.513	0.003
VEDA_01389	SEC	4.73±0.42	4.61e-47	extr	26		0.423	19	0.616	19	0.945	11	0.891	0.765	Y			0.16	0.03	0	o		0.537	1.242	0.002
VEDA_01395	SEC	7.37±0.07	4.63e-25	extr	24		0.281	18	0.483	18	0.883	3	0.825	0.668	Y			3.09	3.08	0	o		0.653	1.687	0.003
VEDA_01417	SEC	9.63±0.77	8.48e-34	extr	23		0.294	19	0.512	19	0.94	11	0.892	0.717	Y			12.07	12.07	0	o		0.501	1.149	0.002
VEDA_01436	SEC	12.50±1.93	0	extr	26		0.537	18	0.699	18	0.93	10	0.906	0.811	Y			0.13	0.1	0	o		0.477	0.989	0.002
VEDA_01449	SEC	5.17±0.55	4.92e-75	extr	19		0.352	22	0.527	22	0.886	18	0.784	0.666	Y			4.49	4.48	0	o		0.493	1.092	0.002
VEDA_01458	SEC	6.92±0.34	2.26e-54	extr	19		0.638	18	0.76	18	0.93	10	0.902	0.837	Y			0.27	0.08	0	o		0.536	1.137	0.002
VEDA_01470	SEC	5.89±0.40	4.94e-58	extr	23		0.386	23	0.584	23	0.942	11	0.884	0.746	Y			0.26	0.25	0	o		0.644	1.919	0.004
VEDA_01502	NCSP	0.66±0.06	4.76e-09	extr	20		0.259	19	0.33	19	0.555	16	0.423	0.38	N			6.6	0.62	0	o		0.603	1.435	0.003
VEDA_01584	SEC	6.59±0.39	1.64e-88	extr	24		0.191	17	0.397	17	0.898	1	0.799	0.614	Y			0.09	0.08	0	o		0.547	1.223	0.002
VEDA_01625	SEC	1.56±0.08	2.91e-23	extr	16		0.674	21	0.752	21	0.885	13	0.837	0.798	Y			2.22	2.22	0	o		0.245	0.464	0.001
VEDA_01686	SEC	2.99±0.30	9.06e-81	extr	18		0.664	23	0.696	23	0.848	18	0.729	0.714	Y			0.04	0	0	o		0.408	0.851	0.002
VEDA_01746		2.73±0.39	5.42e-32	extr	21		0.497	23	0.599	23	0.892	3	0.722	0.666	Y			23.51	0.74	1	o790-812i		0.077	0.176	0
VEDA_01761	SEC	7.38±0.45	1.17e-142	extr	27		0.816	23	0.79	23	0.874	10	0.765	0.777	Y			0.71	0.69	0	o		0.6	1.516	0.003
VEDA_01894	NCSP	0.52±0.02	6.49e-31	cyto	17.5		0.108	61	0.104	48	0.127	26	0.098	0.101	N			13.16	0	0	o		0.529	1.167	0.002
VEDA_01895		0.41±0.05	7.57e-08	cyto	16		0.112	27	0.109	11	0.143	4	0.118	0.114	N			0.07	0	0	o		0.242	0.464	0.001
VEDA_01937	NCSP	0.58±0.06	5.37e-06	nucl	14		0.131	36	0.123	36	0.178	3	0.12	0.122	N			0	0	0	o		0.862	0.936	0.002
VEDA_01940	SEC	2.67±0.16	1.21e-151	extr	25		0.457	18	0.543	18	0.738	2	0.643	0.597	Y			19.54	1.33	0	o		0.61	1.448	0.003
VEDA_01966		5.84±0.47	3.96e-06	cyto	10		0.195	25	0.146	25	0.169	1	0.114	0.129	N			0.56	0.06	0	o		0.491	0.922	0.002
VEDA_02215	SEC	2.15±0.18	8.78e-12	extr	27		0.464	20	0.646	20	0.959	11	0.891	0.778	Y			2.09	2.09	0	o		0.565	1.326	0.003
VEDA_02246	SEC	3.45±0.23	5.03e-23	extr	23		0.57	23	0.552	23	0.709	21	0.535	0.543	Y			1.21	1.21	0	o		0.169	0.343	0.001
VEDA_02302	SEC	2.18±0.12	2e-106	extr	24		0.45	19	0.621	19	0.932	12	0.862	0.751	Y			11.25	11.24	0	o		0.649	1.718	0.003
VEDA_02309		0.51±0.04	5.79e-07	mito	21.5		0.116	37	0.127	21	0.194	9	0.145	0.137	N			37.98	0	0	o		0.174	0.346	0.001
VEDA_02364		1.71±0.11	7.74e-06	nucl	15		0.144	48	0.133	48	0.173	47	0.109	0.12	N			0.07	0.07	0	o		0.329	0.608	0.001
VEDA_02366	SEC	3.12±0.13	6.08e-138	extr	24		0.206	20	0.383	20	0.814	1	0.699	0.554	Y			2.05	2	0	o		0.477	0.952	0.002
VEDA_02386	NCSP	0.40±0.20	3.51e-07	cyto	11.5		0.148	22	0.135	22	0.142	1	0.122	0.128	N			0.08	0	0	o		0.5	1.079	0.002
VEDA_02399		1.71±0.06	4.97e-08	mito	25.5		0.161	27	0.173	27	0.309	6	0.195	0.185	N			0.04	0	0	o		0.37	0.723	0.001
VEDA_02441	SEC	2.01±0.13	4.14e-101	extr	23		0.387	18	0.514	18	0.823	7	0.646	0.585	Y			0.22	0.13	0	o		0.574	1.423	0.003
VEDA_02444	SEC	2.73±0.32	3.23e-14	extr	26		0.311	17	0.45	17	0.714	14	0.643	0.555	Y			4.83	4.8	0	o		0.612	1.498	0.003
VEDA_02455	SEC	2.32±0.09	4.98e-27	extr	26		0.748	26	0.745	26	0.82	12	0.741	0.743	Y			0.17	0.06	0	o		0.561	1.338	0.003
VEDA_02456	SEC	1.75±0.10	2.1e-12	extr	25		0.365	21	0.554	21	0.893	15	0.844	0.711	Y			5.57	5.55	0	o		0.56	1.429	0.003
VEDA_02460	SEC	4.55±0.16	1.19e-39	extr	19		0.405	21	0.58	21	0.899	12	0.832	0.716	Y			1.13	0.09	0	o		0.481	1.012	0.002
VEDA_02470	SEC	4.83±0.55	3.01e-11	extr	26		0.318	22	0.462	22	0.798	11	0.669	0.574	Y			0.19	0.16	0	o		0.439	1.055	0.002
VEDA_02503	SEC	6.26±0.96	9.16e-20	extr	24		0.322	21	0.496	21	0.9	11	0.764	0.641	Y			2.13	2.12	0	o		0.533	1.298	0.003
VEDA_02509	SEC	8.08±0.53	1.8e-173	extr	27		0.787	19	0.823	19	0.921	13	0.861	0.844	Y			6.11	6.02	0	o		0.469	0.959	0.002
VEDA_02526	SEC	2.40±0.05	3.07e-08	extr	23		0.793	18	0.817	18	0.893	8	0.859	0.84	Y			0.13	0.01	0	o		0.531	1.153	0.002
VEDA_02588	SEC	2.36±0.32	4.24e-148	extr	26		0.385	19	0.438	19	0.631	2	0.483	0.462	Y			1.64	1.45	0	o		0.113	0.246	0
VEDA_02612	SEC	6.87±0.93	0	extr	23		0.335	18	0.459	18	0.755	2	0.593	0.531	Y			0.12	0.12	0	o		0.391	0.73	0.001
VEDA_02653	SEC	12.29±1.59	1.26e-192	extr	27		0.794	21	0.691	21	0.776	16	0.593	0.638	Y			2.17	2.14	0	o		0.566	1.251	0.003
VEDA_02654	SEC	4.88±0.42	2.48e-25	extr	26		0.655	18	0.784	18	0.958	10	0.936	0.866	Y			0.42	0.42	0	o		0.445	0.876	0.002
VEDA_02713		1.52±0.16	7.28e-07	mito	24		0.182	16	0.161	16	0.211	13	0.144	0.152	N			0.12	0.01	0	o		0.413	0.703	0.001
VEDA_02783		1.59±0.09	6.12e-12	cyto_nucl	7.833		0.14	31	0.155	18	0.246	15	0.212	0.186	N			0.03	0	0	o		0.401	0.744	0.001
VEDA_02801	SEC	2.54±0.22	1.4e-13	extr	23		0.286	24	0.482	24	0.899	6	0.81	0.659	Y			0.47	0.41	0	o		0.527	1.102	0.002
VEDA_02811	SEC	1.53±0.11	1.48e-12	extr	25		0.768	21	0.724	21	0.778	18	0.683	0.702	Y			14.02	0.14	0	o		0.439	0.891	0.002
VEDA_02839	SEC	7.25±0.82	2.31e-86	extr	15		0.15	21	0.304	21	0.735	7	0.612	0.47	Y			1.37	1.34	0	o		0.572	1.336	0.003
VEDA_02868	SEC	2.52±0.46	1.17e-06	extr	18		0.438	19	0.553	19	0.858	17	0.699	0.632	Y			0.02	0	0	o		0.452	0.889	0.002
VEDA_02904	SEC	1.70±0.11	3.67e-33	extr	24		0.605	23	0.685	23	0.903	6	0.775	0.733	Y			0.09	0.09	0	o		0.424	0.824	0.002
VEDA_03011	SEC	5.45±0.27	3.71e-38	extr	26		0.698	21	0.762	21	0.887	14	0.829	0.798	Y			2.2	2.08	0	o		0.343	0.634	0.001
VEDA_03026	NCSP	1.85±0.13	3.57e-10	cyto	26		0.129	34	0.111	17	0.113	56	0.093	0.101	N			0.13	0	0	o		0.535	1.184	0.002
VEDA_03074		1.96±0.08	1.78e-08	cyto_nucl	15		0.111	33	0.104	67	0.112	54	0.094	0.099	N			0	0	0	o		0.323	0.62	0.001
VEDA_03111	SEC	9.08±0.62	0	extr	25		0.515	23	0.65	23	0.891	21	0.82	0.742	Y			0.06	0.06	0	o		0.606	1.633	0.003
VEDA_03118		2.40±0.13	9.28e-06	mito	16.5		0.111	60	0.114	12	0.144	1	0.104	0.108	N			0	0	0	o		0.367	0.684	0.001
VEDA_03163	SEC	7.56±2.12	3.17e-13	extr	24		0.683	19	0.783	19	0.95	4	0.894	0.843	Y			0.5	0.46	0	o		0.39	0.727	0.001
VEDA_03168	SEC	8.50±0.77	6.3e-225	extr	26		0.376	16	0.553	16	0.901	9	0.822	0.698	Y			0.02	0.02	0	o		0.646	1.711	0.003
VEDA_03229		2.43±0.22	9.87e-06	cyto	9		0.394	17	0.472	17	0.686	8	0.552	0.515	Y			0.03	0.01	0	o		0.338	0.624	0.001
VEDA_03250	SEC	9.11±1.27	7.29e-168	extr	25		0.758	23	0.835	23	0.981	12	0.92	0.881	Y			4.37	4.37	0	o		0.348	0.685	0.001
VEDA_03251	SEC	5.46±0.80	2.68e-24	extr	27		0.762	20	0.831	20	0.943	16	0.905	0.871	Y			0.6	0.55	0	o		0.562	1.301	0.003
VEDA_03423	SEC	5.28±0.52	1.19e-06	extr	23		0.229	28	0.392	28	0.884	15	0.684	0.55	Y			21.59	17.38	1	i7-29o		0.554	1.256	0.003
VEDA_03436		3.95±0.17	2.21e-23	cyto	19		0.128	17	0.112	27	0.118	41	0.099	0.105	N			0	0	0	o		0.404	0.761	0.002
VEDA_03456		0.41±0.18	1.84e-06	cyto	13.5		0.111	26	0.174	20	0.48	5	0.301	0.243	N			0.18	0.02	0	o		0.299	0.555	0.001
VEDA_03482	SEC	2.15±0.11	1.42e-25	extr	27		0.764	18	0.853	18	0.982	10	0.948	0.904	Y			0.03	0.02	0	o		0.364	0.69	0.001
VEDA_03630	SEC	6.38±0.23	4.84e-47	extr	25		0.672	20	0.721	20	0.834	1	0.764	0.744	Y			0.47	0.2	0	o		0.571	1.234	0.002
VEDA_03687		6.64±0.86	2.06e-09	cyto	14		0.248	24	0.345	24	0.645	14	0.486	0.421	N			0.32	0.32	0	o		0.116	0.242	0
VEDA_03690	SEC	8.45±1.20	1.32e-56	extr	26		0.517	20	0.597	20	0.79	18	0.677	0.64	Y			0.88	0	0	o		0.504	1.087	0.002
VEDA_03732	SEC	9.97±0.84	0	extr	26		0.354	26	0.531	26	0.915	13	0.802	0.678	Y			1.34	1.08	0	o		0.619	1.635	0.003
VEDA_03745		0.50±0.07	1.45e-16	mito	19		0.112	45	0.107	30	0.126	37	0.1	0.103	N			0.96	0.94	0	o		0.249	0.474	0.001
VEDA_03748	NCSP	2.41±0.20	2.58e-07	mito	15		0.119	49	0.143	49	0.218	44	0.126	0.137	N			16.29	7.31	1	i51-73o		0.652	2.421	0.005
VEDA_03771		0.65±0.04	1.01e-25	cyto	10		0.915	34	0.909	34	0.995	21	0.92	0.915	Y			20.95	20.93	1	i7-29o		0.485	1.048	0.002
VEDA_03777	SEC	3.91±0.56	2.56e-23	extr	23		0.596	20	0.627	20	0.792	18	0.658	0.643	Y			0.24	0.22	0	o		0.531	1.117	0.002
VEDA_03783		0.59±0.04	9.97e-49	nucl	15		0.111	28	0.105	28	0.118	22	0.097	0.101	N			0	0	0	o		0.028	1.146	0.002
VEDA_03802	SEC	4.89±0.12	1.5e-16	extr	26		0.59	20	0.694	20	0.918	18	0.808	0.755	Y			0.22	0.17	0	o		0.501	0.997	0.002
VEDA_03832	SEC	4.04±0.39	1.64e-20	extr	16		0.606	23	0.69	23	0.926	13	0.786	0.742	Y			0.54	0.31	0	o		0.606	1.517	0.003
VEDA_03868		1.54±0.05	1.18e-07	mito	20		0.134	22	0.12	22	0.142	20	0.108	0.114	N			0.05	0	0	o		0.448	0.916	0.002
VEDA_03875	SEC	3.42±0.26	0	extr	27		0.718	20	0.819	20	0.97	13	0.942	0.886	Y			4.05	4.04	0	o		0.577	1.473	0.003
VEDA_03908		8.69±0.81	4.84e-292	cyto	17		0.31	19	0.49	19	0.899	15	0.788	0.651	Y			0.04	0	0	o		0.553	1.341	0.003
VEDA_03939	NCSP	4.00±0.24	0	extr	11		0.146	50	0.154	50	0.432	47	0.155	0.154	N			0.21	0.02	0	o		0.63	1.773	0.004
VEDA_03951	NCSP	0.55±0.10	9.55e-06	cyto	18		0.221	23	0.191	23	0.198	21	0.164	0.176	N			0	0	0	o		0.645	1.87	0.004
VEDA_03958	SEC	10.40±1.07	1.88e-143	extr	25		0.869	22	0.909	22	0.984	15	0.954	0.933	Y			17.53	17.47	1	i7-24o		0.451	0.949	0.002
VEDA_04046	SEC	2.83±0.12	9.39e-202	extr	18		0.646	19	0.756	19	0.941	9	0.894	0.831	Y			0.72	0.08	0	o		0.19	0.379	0.001
VEDA_04096		2.94±0.36	8.89e-23	cyto	17		0.122	57	0.112	38	0.163	31	0.101	0.106	N			0.38	0.04	0	o		0.428	0.956	0.002
VEDA_04186		1.51±0.13	1.11e-06	cyto	18.5		0.111	14	0.199	12	0.461	1	0.275	0.24	N			0.01	0	0	o		0.286	0.532	0.001
VEDA_04228	SEC	1.60±0.09	5.09e-23	extr	24		0.311	20	0.478	20	0.862	19	0.734	0.617	Y			0.13	0.05	0	o		0.733	2.661	0.005
VEDA_04232		4.47±0.32	2.82e-24	extr	25		0.756	21	0.694	21	0.753	19	0.638	0.664	Y			18.67	0.05	1	o243-265i		0.518	1.138	0.002
VEDA_04298	SEC	5.59±0.62	1.96e-30	extr	20		0.621	23	0.72	23	0.954	11	0.834	0.782	Y			0.05	0	0	o		0.602	1.409	0.003
VEDA_04303	SEC	8.31±0.56	1.79e-179	extr	15		0.54	22	0.685	22	0.949	12	0.869	0.784	Y			1.02	1.02	0	o		0.52	1.151	0.002
VEDA_04309		0.64±0.02	3.21e-12	cyto	11.5		0.553	22	0.561	22	0.724	9	0.564	0.562	Y			21.95	0.03	1	o495-517i		0.055	0.133	0
VEDA_04379		2.21±0.18	3.6e-07	cyto	14.5		0.149	21	0.148	21	0.187	16	0.148	0.148	N			0	0	0	o		0.353	0.675	0.001
VEDA_04409	SEC	2.45±0.08	4.65e-12	extr	15		0.507	19	0.627	19	0.851	1	0.759	0.698	Y			0.33	0.01	0	o		0.576	1.394	0.003
VEDA_04465	SEC	2.09±0.12	3.77e-14	extr	27		0.82	22	0.818	22	0.896	5	0.814	0.816	Y			3.02	2.66	0	o		0.661	1.942	0.004
VEDA_04479	SEC	2.33±0.18	6.37e-58	extr	21		0.778	21	0.823	21	0.912	1	0.866	0.846	Y			1.39	0.86	0	o		0.343	0.656	0.001
VEDA_04512	SEC	3.57±0.15	3.35e-20	extr	26		0.754	20	0.728	20	0.811	4	0.7	0.713	Y			0.07	0.04	0	o		0.598	1.409	0.003
VEDA_04586	SEC	2.22±0.04	3.06e-07	extr	21		0.209	20	0.37	20	0.775	14	0.66	0.527	Y			0.04	0.02	0	o		0.267	0.58	0.001
VEDA_04602	SEC	1.80±0.10	4.33e-26	extr	17		0.307	19	0.521	19	0.94	12	0.879	0.714	Y			0.07	0.01	0	o		0.53	1.156	0.002
VEDA_04609	SEC	4.85±0.14	3.48e-125	extr	25		0.592	19	0.576	19	0.717	8	0.559	0.566	Y			2.71	0.05	0	o		0.391	0.781	0.002
VEDA_04614	SEC	2.82±0.23	2.46e-26	extr	27		0.47	19	0.567	19	0.796	2	0.705	0.623	Y			13.33	13.23	0	o		0.267	0.501	0.001
VEDA_04719	SEC	5.10±0.99	1.75e-10	extr	21		0.639	17	0.749	17	0.936	14	0.891	0.826	Y			4.88	4.68	0	o		0.541	1.333	0.003
VEDA_04771	SEC	7.74±0.88	7.62e-111	extr	27		0.616	17	0.754	17	0.946	10	0.916	0.842	Y			0.11	0.1	0	o		0.45	1.024	0.002
VEDA_04924	SEC	1.62±0.13	3.49e-19	extr	21		0.377	21	0.58	21	0.949	11	0.894	0.749	Y			1.74	1.74	0	o		0.588	1.441	0.003
VEDA_04928		2.17±0.08	3.19e-89	mito	11		0.697	20	0.754	20	0.882	13	0.818	0.789	Y			1.22	1.21	0	o		0.367	0.677	0.001
VEDA_04950	SEC	2.41±0.18	6.44e-11	extr	23		0.379	18	0.584	18	0.931	11	0.892	0.751	Y			0.79	0.42	0	o		0.544	1.197	0.002
VEDA_04966	SEC	8.54±0.66	4.94e-295	extr	21		0.406	18	0.489	18	0.698	1	0.557	0.526	Y			0.31	0.3	0	o		0.568	1.294	0.003
VEDA_04969	SEC	17.07±2.02	2.84e-07	extr	24		0.589	18	0.711	18	0.906	14	0.861	0.792	Y			0.88	0.12	0	o		0.571	1.265	0.003
VEDA_04992		4.98±0.62	7.03e-10	cyto	24		0.109	38	0.103	40	0.114	55	0.095	0.099	N			0.23	0	0	o		0.27	0.506	0.001
VEDA_05018		0.59±0.06	9.23e-50	mito	13		0.386	26	0.282	26	0.463	25	0.205	0.24	N			79.62	4.29	3	o115-137i181-203o218-240i		0.026	0.717	0.001
VEDA_05049	SEC	9.05±2.04	7.66e-14	extr	26		0.286	21	0.416	21	0.76	1	0.591	0.511	Y			0.1	0.08	0	o		0.356	0.686	0.001
VEDA_05193	SEC	5.15±1.01	7.5e-51	extr	26		0.433	21	0.533	21	0.806	7	0.65	0.596	Y			0.16	0	0	o		0.645	1.649	0.003
VEDA_05200	SEC	1.74±0.12	2.35e-37	extr	25		0.374	20	0.506	20	0.797	5	0.676	0.598	Y			0.26	0.26	0	o		0.836	4.237	0.008
VEDA_05211		3.16±0.14	4.2e-85	plas	17		0.111	27	0.113	11	0.132	9	0.122	0.118	N			8.06	0	0	o		0.411	0.773	0.002
VEDA_05351	SEC	3.99±0.30	1.65e-18	extr	27		0.58	21	0.705	21	0.915	3	0.851	0.784	Y			4.67	4.67	0	o		0.529	1.122	0.002
VEDA_05361		1.55±0.15	1.39e-08	cyto	15.5		0.118	35	0.111	12	0.148	5	0.116	0.114	N			0.03	0.01	0	o		0.23	0.444	0.001
VEDA_05409	SEC	6.85±0.58	3.8e-69	extr	26		0.426	18	0.592	18	0.891	6	0.834	0.722	Y			5.73	5.71	0	o		0.457	0.902	0.002
VEDA_05527		6.06±2.12	8.13e-08	mito	21.5		0.108	40	0.105	40	0.117	23	0.099	0.102	N			0.29	0	0	o		0.374	0.699	0.001
VEDA_05547	SEC	10.88±2.66	4.06e-11	extr	8		0.647	19	0.642	19	0.726	2	0.62	0.63	Y			3.25	2.87	0	o		0.344	0.681	0.001
VEDA_05560		0.22±0.09	8.78e-07	mito	13.5		0.113	36	0.11	36	0.122	8	0.106	0.108	N			0.01	0.01	0	o		0.426	0.856	0.002
VEDA_05572	SEC	7.29±0.14	2.68e-59	extr	16		0.458	20	0.598	20	0.846	1	0.77	0.69	Y			0.04	0.03	0	o		0.572	1.285	0.003
VEDA_05701	SEC	9.33±0.91	1.05e-99	extr	25		0.394	17	0.591	17	0.917	13	0.887	0.751	Y			0.25	0.01	0	o		0.532	1.133	0.002
VEDA_05702	SEC	7.42±0.76	8.3e-116	extr	25		0.575	20	0.718	20	0.962	10	0.89	0.811	Y			5.64	5.63	0	o		0.292	0.554	0.001
VEDA_05753	SEC	1.99±0.03	3.95e-07	extr	24		0.353	18	0.538	18	0.882	1	0.802	0.68	Y			0.12	0.08	0	o		0.601	1.365	0.003
VEDA_05769	SEC	1.81±0.12	6.75e-18	extr	27		0.485	17	0.667	17	0.948	10	0.919	0.803	Y			0.2	0.11	0	o		0.354	0.661	0.001
VEDA_05861	SEC	6.79±0.64	4.64e-50	extr	25		0.648	26	0.734	26	0.985	12	0.847	0.795	Y			0.19	0.19	0	o		0.551	0.808	0.002
VEDA_05870	SEC	1.74±0.08	6.14e-21	extr	23		0.449	19	0.656	19	0.977	6	0.963	0.822	Y			18.79	18.77	0	o		0.36	0.821	0.002
VEDA_05881	SEC	11.68±0.54	0	extr	26		0.724	20	0.808	20	0.946	11	0.897	0.856	Y			0.37	0.37	0	o		0.374	0.718	0.001
VEDA_05899	SEC	13.09±0.93	5.51e-64	extr	21		0.368	20	0.558	20	0.911	14	0.844	0.712	Y			3.37	3.36	0	o		0.274	0.513	0.001
VEDA_05900	SEC	2.83±0.21	0	extr	27		0.801	19	0.851	19	0.957	10	0.897	0.876	Y			0.62	0.3	0	o		0.479	1.04	0.002
VEDA_05925	SEC	1.74±0.18	4.86e-19	extr	19		0.496	21	0.675	21	0.962	5	0.919	0.807	Y			9.83	9.82	0	o		0.294	0.564	0.001
VEDA_05926	SEC	2.49±0.14	9.58e-21	extr	21		0.664	16	0.683	16	0.775	12	0.722	0.704	Y			0.24	0.03	0	o		0.219	0.424	0.001
VEDA_05952		0.66±0.04	6.53e-22	cyto	18.5		0.116	27	0.123	12	0.168	18	0.136	0.13	N			0.03	0.02	0	o		0.336	0.631	0.001
VEDA_05953	SEC	14.09±1.29	0	extr	27		0.403	19	0.61	19	0.96	12	0.925	0.78	Y			0.13	0.12	0	o		0.444	1.025	0.002
VEDA_05969		2.61±0.17	1.24e-124	extr	26		0.637	21	0.725	21	0.871	18	0.822	0.777	Y			24.1	0.97	1	o518-540i		0.324	0.609	0.001
VEDA_05978	SEC	5.10±0.71	4.22e-06	extr	26		0.374	20	0.562	20	0.897	2	0.844	0.714	Y			0.07	0.06	0	o		0.62	1.53	0.003
VEDA_05997		0.52±0.04	1.14e-10	mito	10		0.12	28	0.124	12	0.169	3	0.143	0.132	N			107.06	3.99	4	i59-81o85-104i244-266o271-293i		0.12	0.246	0
VEDA_05998	SEC	8.90±0.63	1.43e-11	extr	26		0.265	16	0.488	16	0.948	9	0.899	0.71	Y			0.6	0.01	0	o		0.719	2.183	0.004
VEDA_06054	SEC	6.71±0.58	3.1e-49	extr	26		0.468	22	0.602	22	0.849	3	0.771	0.693	Y			1.9	1.9	0	o		0.607	1.517	0.003
VEDA_06059	SEC	0.55±0.07	3.97e-13	extr	19		0.376	19	0.444	19	0.586	9	0.512	0.481	Y			1.86	0.69	0	o		0.369	0.696	0.001
VEDA_06060	SEC	8.46±1.57	3.61e-60	extr	10		0.14	22	0.285	16	0.745	1	0.608	0.459	Y			0.21	0.19	0	o		0.396	0.792	0.002
VEDA_06126		0.51±0.12	1.19e-23	cyto	16		0.136	35	0.128	16	0.155	2	0.126	0.127	N			0.01	0	0	o		0.391	0.732	0.001
VEDA_06143	SEC	2.13±0.35	3.29e-07	extr	23		0.48	19	0.669	19	0.977	10	0.933	0.811	Y			0.51	0.08	0	o		0.607	1.515	0.003
VEDA_06145	SEC	5.12±0.52	1.13e-09	extr	14		0.489	18	0.663	18	0.949	12	0.901	0.791	Y			0.04	0.04	0	o		0.485	0.986	0.002
VEDA_06280	NCSP	1.61±0.14	2e-11	cyto	10.5		0.112	46	0.105	46	0.109	45	0.093	0.099	N			5.96	0	0	o		0.525	1.17	0.002
VEDA_06283	SEC	8.75±0.71	1.58e-253	extr	23		0.758	21	0.803	21	0.927	1	0.842	0.824	Y			1.19	1.09	0	o		0.518	1.087	0.002
VEDA_06347	SEC	9.99±1.45	8.59e-11	extr	17		0.658	20	0.695	20	0.797	1	0.724	0.711	Y			5.31	1.15	0	o		0.541	1.258	0.003
VEDA_06395	SEC	1.82±0.08	1.84e-273	extr	24		0.435	22	0.601	22	0.921	13	0.828	0.724	Y			0.99	0.96	0	o		0.441	0.887	0.002
VEDA_06447	SEC	10.55±1.01	0	extr	26		0.514	17	0.643	17	0.876	9	0.804	0.73	Y			0.2	0.2	0	o		0.529	1.202	0.002
VEDA_06525	NCSP	0.64±0.11	8.89e-07	cyto	15		0.126	50	0.113	50	0.137	6	0.107	0.11	N			0.05	0	0	o		0.517	1.232	0.002
VEDA_06755	NCSP	8.54±0.41	3.01e-158	extr	21		0.522	16	0.444	16	0.494	13	0.39	0.415	N			0.04	0.04	0	o		0.597	1.406	0.003
VEDA_06759		1.80±0.24	7.43e-06	plas	26		0.111	20	0.109	45	0.147	66	0.1	0.105	N			264.87	10.52	12	i50-72o82-104i134-156o171-192i199-221o236-258i279-301o329-348i373-395o405-427i439-461o476-498i		0.234	0.486	0.001
VEDA_06795	NCSP	6.11±0.32	1.69e-21	cyto	10.5		0.124	43	0.113	43	0.169	42	0.103	0.108	N			1.43	1.2	0	o		0.508	1.062	0.002
VEDA_06932		3.30±0.20	2.85e-35	nucl	24		0.108	54	0.117	12	0.154	1	0.109	0.113	N			3.73	0	0	o		0.058	0.139	0
VEDA_06982	SEC	1.98±0.19	7.57e-09	extr	25		0.282	20	0.481	20	0.898	11	0.835	0.672	Y			14.75	0.15	0	o		0.612	1.429	0.003
VEDA_06992	SEC	2.69±0.39	2.29e-28	extr	22		0.538	17	0.624	17	0.874	11	0.755	0.694	Y			2.1	0.82	0	o		0.509	1.109	0.002
VEDA_06995	SEC	1.76±0.16	1.32e-17	extr	21		0.612	18	0.698	18	0.833	1	0.786	0.746	Y			0.08	0.03	0	o		0.484	1.052	0.002
VEDA_07049		0.60±0.08	2.07e-12	cyto	25.5		0.122	26	0.145	26	0.235	5	0.171	0.159	N			0.07	0.02	0	o		0.36	0.669	0.001
VEDA_07067		0.47±0.03	3.43e-09	cyto_nucl	7.833		0.192	22	0.364	22	0.843	4	0.684	0.537	Y			0.07	0.06	0	o		0.411	0.769	0.002
VEDA_07123	SEC	7.80±0.78	0	extr	24		0.648	20	0.776	20	0.964	12	0.927	0.858	Y			0.07	0.04	0	o		0.339	0.622	0.001
VEDA_07143	SEC	2.90±0.18	8.8e-19	extr	24		0.244	19	0.441	19	0.911	1	0.771	0.619	Y			0.01	0	0	o		0.663	1.955	0.004
VEDA_07148	SEC	4.10±0.48	2.17e-27	extr	26		0.335	24	0.551	24	0.955	13	0.904	0.741	Y			0.72	0.63	0	o		0.714	2.387	0.005
VEDA_07153	SEC	4.63±0.41	7.24e-25	extr	19		0.281	21	0.449	21	0.879	18	0.727	0.599	Y			4.08	4.07	0	o		0.485	0.992	0.002
VEDA_07157		1.70±0.24	1.2e-08	cyto	18		0.11	35	0.107	56	0.117	49	0.097	0.101	N			1.16	0.04	0	o		0.295	0.563	0.001
VEDA_07180	SEC	14.17±1.26	5.14e-173	extr	26		0.29	19	0.484	19	0.87	17	0.822	0.666	Y			1.2	1.08	0	o		0.744	2.406	0.005
VEDA_07183	SEC	6.37±1.04	8.66e-07	extr	18		0.364	22	0.562	22	0.932	19	0.871	0.729	Y			13.01	5.88	0	o		0.27	0.505	0.001
VEDA_07216		2.14±0.39	7.66e-12	extr	20		0.538	24	0.532	24	0.795	1	0.538	0.535	Y			21.33	2.12	1	o448-466i		0.19	0.378	0.001
VEDA_07224	SEC	8.19±0.50	2.6e-80	extr	27		0.503	20	0.655	20	0.936	16	0.86	0.766	Y			2.13	0.51	0	o		0.531	1.146	0.002
VEDA_07226		1.51±0.03	3.65e-23	extr	23		0.213	25	0.303	18	0.681	15	0.488	0.403	N			11.81	11.81	0	o		0.203	0.398	0.001
VEDA_07229	SEC	7.92±0.77	6.21e-58	extr	24		0.606	20	0.579	20	0.686	18	0.55	0.563	Y			0.53	0.48	0	o		0.496	0.988	0.002
VEDA_07242	SEC	3.26±0.29	5.16e-58	extr	27		0.525	27	0.6	27	0.87	24	0.665	0.635	Y			9.23	9.21	0	o		0.678	2.041	0.004
VEDA_07278	SEC	12.88±1.04	5.73e-49	extr	8		0.65	20	0.739	20	0.943	10	0.841	0.794	Y			34.09	0.06	2	o542-561i573-592o		0.104	0.232	0
VEDA_07376	SEC	1.66±0.12	8.18e-29	extr	24		0.747	20	0.785	20	0.911	3	0.818	0.803	Y			1.92	1.9	0	o		0.362	0.683	0.001
VEDA_07382	SEC	3.75±0.17	1.19e-125	extr	27		0.59	18	0.741	18	0.97	10	0.924	0.84	Y			1.52	1.51	0	o		0.479	0.984	0.002
VEDA_07394	SEC	1.80±0.13	2.29e-15	extr	27		0.649	23	0.729	23	0.932	15	0.819	0.778	Y			0.12	0.11	0	o		0.528	1.248	0.002
VEDA_07434		0.66±0.04	6.96e-25	cyto	11		0.195	26	0.182	26	0.245	13	0.168	0.174	N			0.09	0	0	o		0.468	0.968	0.002
VEDA_07436		0.65±0.02	4.17e-41	plas	24		0.12	19	0.108	19	0.126	23	0.097	0.102	N			202.85	0	9	i117-139o149-168i294-316o336-358i696-718o722-744i757-779o830-852i865-884o		0.461	1.018	0.002
VEDA_07489		2.29±0.13	2.47e-14	extr	24		0.356	20	0.483	20	0.779	12	0.646	0.571	Y			23.21	0.01	1	o192-214i		0.331	0.667	0.001
VEDA_07506	SEC	1.70±0.28	1.79e-08	extr	25		0.402	19	0.603	19	0.946	12	0.91	0.769	Y			0.59	0.16	0	o		0.487	1.007	0.002
VEDA_07512	SEC	2.12±0.13	2.74e-16	extr	25		0.58	22	0.696	22	0.902	16	0.838	0.772	Y			2.38	0.14	0	o		0.233	0.445	0.001
VEDA_07516	SEC	2.19±0.17	1.25e-112	extr	25		0.654	19	0.747	19	0.927	3	0.837	0.795	Y			1.43	1.43	0	o		0.456	0.955	0.002
VEDA_07538		0.25±0.03	6.5e-14	plas	16		0.269	28	0.436	28	0.93	5	0.743	0.602	Y			187.89	17.07	9	o4-26i240-262o272-294i307-329o358-380i387-409o471-493i500-521o541-563i		0.674	2.49	0.005
VEDA_07554	SEC	10.14±0.80	0	extr	17		0.179	16	0.376	16	0.918	12	0.821	0.616	Y			0.01	0	0	o		0.653	2.014	0.004
VEDA_07591	SEC	8.35±0.52	2.29e-73	extr	27		0.653	19	0.796	19	0.991	11	0.969	0.889	Y			12.42	7.04	0	o		0.549	1.234	0.002
VEDA_07694	SEC	7.13±1.30	1.73e-09	extr	17		0.407	20	0.617	20	0.966	3	0.934	0.788	Y			1.91	0.37	0	o		0.416	0.826	0.002
VEDA_07697		0.58±0.03	1.67e-65	cyto_nucl	14.5		0.376	25	0.213	25	0.158	4	0.123	0.164	N			0.27	0.01	0	o		0.127	0.271	0.001
VEDA_07737		1.95±0.33	7.21e-07	mito	15		0.125	28	0.121	28	0.163	2	0.121	0.121	N			0	0	0	o		0.41	0.772	0.002
VEDA_07777	NCSP	1.89±0.31	2.75e-07	cyto	14		0.145	52	0.119	52	0.143	1	0.1	0.108	N			0.29	0.01	0	o		0.519	1.072	0.002
VEDA_07796		0.59±0.05	8.22e-13	mito	25		0.11	35	0.115	11	0.157	26	0.123	0.119	N			0.09	0	0	o		0.147	0.304	0.001
VEDA_07800	SEC	2.80±0.25	2e-33	extr	27		0.733	20	0.809	20	0.946	2	0.885	0.85	Y			0.01	0.01	0	o		0.335	0.647	0.001
VEDA_07806	SEC	12.04±1.61	2.19e-183	extr	18		0.297	21	0.482	21	0.852	3	0.783	0.645	Y			0.06	0.05	0	o		0.619	1.54	0.003
VEDA_07842		3.41±0.34	1.16e-81	nucl	18		0.154	48	0.13	48	0.136	40	0.107	0.118	N			0.02	0.01	0	o		0.08	0.183	0
VEDA_07870	SEC	1.56±0.14	4.68e-77	extr	23		0.407	23	0.588	23	0.926	13	0.851	0.73	Y			3.43	3.09	0	o		0.524	1.08	0.002
VEDA_07914	SEC	5.59±0.45	3.1e-98	extr	25		0.739	20	0.809	20	0.943	14	0.893	0.854	Y			2.66	2.58	0	o		0.598	0.558	0.001
VEDA_07928	NCSP	1.81±0.19	3.8e-09	cyto_nucl	10		0.11	26	0.112	26	0.138	13	0.113	0.113	N			0.03	0	0	o		0.701	2.129	0.004
VEDA_07931	SEC	4.92±0.16	1.18e-21	extr	18		0.741	20	0.809	20	0.928	11	0.884	0.849	Y			0.08	0.07	0	o		0.234	0.448	0.001
VEDA_07932	SEC	11.70±0.49	6.55e-35	extr	18		0.815	19	0.846	19	0.942	8	0.87	0.859	Y			0.06	0.03	0	o		0.247	0.47	0.001
VEDA_08100		1.86±0.13	1.16e-10	extr	13		0.35	23	0.283	23	0.347	1	0.229	0.254	N			0.03	0.03	0	o		0.449	0.865	0.002
VEDA_08300		0.53±0.05	8.01e-06	nucl	16		0.111	51	0.107	47	0.118	33	0.099	0.103	N			0	0	0	o		0.372	0.712	0.001
VEDA_08393	SEC	7.51±2.09	1.47e-06	extr	9		0.569	18	0.589	18	0.764	16	0.582	0.585	Y			0.48	0.45	0	o		0.101	0.224	0
VEDA_08409		2.13±0.28	4.73e-17	cyto	8		0.133	49	0.122	49	0.21	47	0.105	0.113	N			0.01	0	0	o		0.354	0.399	0.001
VEDA_08424		0.65±0.02	2.6e-25	cyto	22		0.109	23	0.12	11	0.158	2	0.122	0.121	N			0	0	0	o		0.303	0.561	0.001
VEDA_08452	SEC	1.70±0.14	4.86e-62	extr	21		0.615	22	0.519	22	0.575	4	0.433	0.472	Y			0.02	0.01	0	o		0.407	0.772	0.002
VEDA_08487	SEC	2.04±0.22	2.33e-18	extr	24		0.597	24	0.694	24	0.887	12	0.805	0.754	Y			5.68	1.58	0	o		0.621	1.058	0.002
VEDA_08522		0.57±0.03	6.12e-44	cyto	17.5		0.151	38	0.123	38	0.126	33	0.099	0.11	N			0	0	0	o		0.148	0.304	0.001
VEDA_08569	SEC	6.00±0.67	8.26e-21	extr	27		0.76	20	0.833	20	0.949	11	0.912	0.875	Y			0.52	0.4	0	o		0.606	1.47	0.003
VEDA_08571	SEC	4.54±0.75	5.23e-16	extr	22		0.845	21	0.761	21	0.774	1	0.677	0.716	Y			0.38	0.34	0	o		0.627	1.623	0.003
VEDA_08583	SEC	7.15±0.50	7.95e-75	extr	26		0.626	19	0.744	19	0.934	15	0.882	0.818	Y			6.19	6.19	0	o		0.422	0.825	0.002
VEDA_08592		1.66±0.24	3.37e-06	nucl	10.5		0.171	51	0.137	51	0.194	50	0.11	0.122	N			0.01	0	0	o		0.392	0.732	0.001
VEDA_08631		0.60±0.03	1.36e-08	mito	26		0.116	20	0.123	20	0.198	19	0.132	0.128	N			0.01	0	0	o		0.277	0.521	0.001
VEDA_08633	NCSP	0.50±0.09	1.42e-06	cyto	21		0.216	40	0.158	40	0.173	45	0.112	0.133	N			0.02	0	0	o		0.558	1.19	0.002
VEDA_08721	SEC	2.97±0.28	5.72e-06	extr	26		0.818	26	0.876	26	0.983	21	0.933	0.907	Y			14.86	13.18	0	o		0.656	1.924	0.004
VEDA_08739	SEC	4.29±0.61	6.81e-57	extr	23		0.499	21	0.668	21	0.948	4	0.892	0.789	Y			4.62	1.85	0	o		0.617	1.487	0.003
VEDA_08741		0.56±0.02	2.08e-09	cyto	21.5		0.112	57	0.121	12	0.183	4	0.137	0.13	N			0.01	0	0	o		0.037	0.095	0
VEDA_08790		4.57±0.24	6.92e-16	cyto	10.5		0.115	16	0.109	16	0.131	4	0.103	0.106	N			0	0	0	o		0.436	0.893	0.002
VEDA_08813	SEC	6.00±0.56	2.49e-90	extr	23		0.609	19	0.697	19	0.89	16	0.793	0.749	Y			0.4	0.3	0	o		0.582	1.401	0.003
VEDA_08818	SEC	3.31±0.14	3.43e-81	extr	18		0.363	17	0.523	17	0.799	10	0.738	0.639	Y			0.67	0.54	0	o		0.559	1.195	0.002
VEDA_08821		0.63±0.04	2.79e-49	mito	15.5		0.109	21	0.118	11	0.192	7	0.137	0.128	N			0.02	0	0	o		0.282	0.523	0.001
VEDA_08829		1.79±0.03	8.12e-06	cyto	14		0.11	49	0.107	49	0.121	54	0.099	0.103	N			0	0	0	o		0.15	0.308	0.001
VEDA_08836	SEC	7.57±0.72	7.54e-71	extr	27		0.741	21	0.761	21	0.904	7	0.778	0.77	Y			0.11	0.08	0	o		0.601	1.573	0.003
VEDA_08848	SEC	12.42±0.20	5.71e-21	extr	25		0.378	17	0.575	17	0.927	11	0.873	0.736	Y			0.01	0.01	0	o		0.502	1.063	0.002
VEDA_08861	SEC	3.41±0.27	2.82e-07	extr	23		0.41	21	0.612	21	0.949	3	0.913	0.774	Y			0.14	0.12	0	o		0.465	1.099	0.002
VEDA_08865	SEC	4.41±0.27	6.15e-156	extr	27		0.643	20	0.592	20	0.642	18	0.531	0.559	Y			0.09	0.05	0	o		0.659	1.742	0.003
VEDA_08867	SEC	10.84±0.79	0	extr	22		0.587	16	0.719	16	0.923	2	0.872	0.802	Y			0.16	0.15	0	o		0.647	1.954	0.004
VEDA_08886		1.91±0.12	9.81e-37	cyto	9		0.708	22	0.792	22	0.935	4	0.884	0.842	Y			0.09	0.07	0	o		0.478	0.941	0.002
VEDA_08911	SEC	11.99±2.85	2.26e-39	extr	26		0.414	18	0.613	18	0.937	3	0.911	0.774	Y			0.01	0.01	0	o		0.556	0.385	0.001
VEDA_08919	SEC	3.41±0.35	5.44e-06	extr	23		0.412	19	0.496	19	0.761	6	0.584	0.543	Y			2.03	0.05	0	o		0.592	1.266	0.003
VEDA_08934		0.65±0.05	4.4e-12	cyto	25		0.11	70	0.111	14	0.156	36	0.113	0.112	N			0.11	0.02	0	o		0.297	0.554	0.001
VEDA_09003	SEC	5.87±0.93	0	extr	24		0.697	19	0.75	19	0.898	15	0.815	0.785	Y			3.61	3.6	0	o		0.442	0.866	0.002
VEDA_09015	SEC	9.61±1.42	2.26e-112	extr	26		0.364	17	0.555	17	0.875	3	0.839	0.708	Y			3.62	2.88	0	o		0.609	1.56	0.003
VEDA_09016	SEC	5.98±0.48	6.79e-61	extr	21		0.72	20	0.705	20	0.746	15	0.682	0.693	Y			1.5	1.5	0	o		0.579	1.337	0.003
VEDA_09144		1.56±0.01	5.37e-06	mito	19		0.112	32	0.108	68	0.124	37	0.103	0.105	N			1.73	0	0	o		0.373	0.701	0.001
VEDA_09152		0.64±0.04	8.31e-07	mito	9		0.173	27	0.187	27	0.375	1	0.214	0.202	N			10.14	10.14	0	o		0.197	0.388	0.001
VEDA_09206		0.64±0.05	1.08e-12	cyto	14.5		0.127	42	0.114	42	0.145	41	0.101	0.107	N			0	0	0	o		0.287	0.538	0.001
VEDA_09294	SEC	2.26±0.06	1.65e-55	extr	20		0.361	22	0.518	22	0.867	1	0.739	0.637	Y			0.17	0.05	0	o		0.446	0.268	0.001
VEDA_09328		0.66±0.04	8.26e-59	cyto	16		0.381	20	0.572	20	0.926	12	0.857	0.726	Y			0.14	0.14	0	o		0.381	0.762	0.002
VEDA_09336	SEC	8.99±0.86	8.03e-28	extr	15		0.655	21	0.605	21	0.681	10	0.551	0.576	Y			0.04	0.04	0	o		0.438	0.932	0.002
VEDA_09346		1.56±0.13	1.35e-10	cyto	12		0.108	26	0.104	12	0.127	2	0.105	0.104	N			0.29	0	0	o		0.465	0.998	0.002
VEDA_09353	SEC	2.33±0.12	3.76e-52	extr	18		0.596	20	0.642	20	0.806	9	0.681	0.663	Y			0.08	0.08	0	o		0.255	0.492	0.001
VEDA_09376		0.65±0.06	5.16e-27	cyto	12.5		0.133	32	0.151	24	0.268	14	0.183	0.168	N			0.15	0.14	0	o		0.279	0.522	0.001
VEDA_09382	SEC	7.87±0.57	0	extr	14		0.431	21	0.593	21	0.909	2	0.812	0.711	Y			0.27	0.25	0	o		0.53	1.229	0.002
VEDA_09412	SEC	11.12±0.95	5.9e-30	extr	26		0.74	21	0.826	21	0.949	12	0.921	0.878	Y			0.13	0.01	0	o		0.219	0.424	0.001
VEDA_09427		1.51±0.14	2.03e-10	mito	27		0.117	16	0.127	16	0.168	3	0.134	0.131	N			0.06	0	0	o		0.304	0.58	0.001
VEDA_09538	SEC	0.53±0.09	6.38e-08	extr	26		0.474	21	0.629	21	0.904	1	0.828	0.737	Y			1.57	1.56	0	o		0.634	1.698	0.003
VEDA_09566	SEC	5.22±0.50	5.63e-38	extr	27		0.763	16	0.843	16	0.949	2	0.925	0.887	Y			0.45	0.35	0	o		0.622	1.702	0.003
VEDA_09610	SEC	4.36±0.51	4.99e-07	extr	19		0.652	21	0.675	21	0.832	3	0.692	0.684	Y			0.97	0.97	0	o		0.518	1.065	0.002
VEDA_09719	SEC	4.17±0.41	1.31e-51	extr	16		0.279	27	0.434	24	0.87	15	0.706	0.581	Y			0.13	0.08	0	o		0.585	0.756	0.002
VEDA_09734	SEC	4.24±0.33	7.87e-38	extr	27		0.527	20	0.664	20	0.903	10	0.838	0.758	Y			0.03	0.02	0	o		0.512	0.506	0.001
VEDA_09744	SEC	10.96±0.21	3.48e-129	extr	13		0.592	17	0.694	17	0.876	1	0.79	0.746	Y			0.03	0.01	0	o		0.46	0.919	0.002
