# Supplementary material for: Characterization of the Verticillium dahliae Exoproteome Involves in Pathogenicity from Cotton-Containing Medium
Source: Front Microbiol. 2016 Oct 28;7:1709. doi: 10.3389/fmicb.2016.01709 (PMC5083787; doi:10.3389/fmicb.2016.01709)
Supplement: Supplementary file 6 [file Data_Sheet_6.XLSX]

## Sheet: Sheet1
Table S6 CAZymes annotation of the significantly regulation proteins by the iTRAQ quantification
Gene-ID	Fold-change	P value	CAZymes	Secretome	Catalogues	Cysteine-No.	Ratio of cysteine	Cysteine rich proteins (>4 Cysteine, ≤400 aa)	SCRPs	ROS-detoxifying	Hydrolyzing O-glycosyl compounds	PHI annotation	KO_ID	KEGG_First_class	KEGG_Second_class	KEGG_Third_class	BR_family/PATH_way
VEDA_00080	0.65±0.06	2.02e-11				1	0.00847458			Y			K03671	Genetic Information Processing	Folding, Sorting and Degradation	Chaperones and folding catalysts	[BR:ko03110]
VEDA_00136	9.90±0.87	0	CBM1, GH5, CBM46	SEC	Cellulose	8	0.011994				Y	PHI:569, Unaffected pathogenicity, Fusarium oxysporum	K01179	Metabolism	Carbohydrate Metabolism	Starch and sucrose metabolism	[PATH:ko00500]
VEDA_00176	7.08±0.51	9.33e-60		SEC		3	0.00490998			Y				NA	NA	NA	NA
VEDA_00233	0.50±0.07	6.21e-14				2	0.0188679						K08738	Cellular Processes// Cellular Processes// Human Diseases// Human Diseases// Human Diseases// Human Diseases// Human Diseases// Human Diseases// Human Diseases// Human Diseases// Human Diseases// Human Diseases// Human Diseases	Cell Growth and Death// Cell Growth and Death// Cancers// Cancers// Cancers// Neurodegenerative Diseases// Neurodegenerative Diseases// Neurodegenerative Diseases// Neurodegenerative Diseases// Cardiovascular Diseases// Infectious Diseases// Infectious Diseases// Infectious Diseases	Apoptosis // p53 signaling pathway // Pathways in cancer // Colorectal cancer // Small cell lung cancer // Alzheimer's disease // Parkinson's disease // Amyotrophic lateral sclerosis (ALS) // Huntington's disease // Viral myocarditis // Tuberculosis // Influenza A // Toxoplasmosis	[PATH:ko04210][PATH:ko04115][PATH:ko05200][PATH:ko05210][PATH:ko05222][PATH:ko05010][PATH:ko05012][PATH:ko05014][PATH:ko05016][PATH:ko05416][PATH:ko05152][PATH:ko05164][PATH:ko05145]
VEDA_00251	0.46±0.16	8.52e-09				0	0						K01427	Metabolism// Metabolism	Nucleotide Metabolism// Amino Acid Metabolism	Purine metabolism // Arginine and proline metabolism	[PATH:ko00230][PATH:ko00330]
VEDA_00253	5.16±0.50	4.24e-30	GH45	SEC	Cellulose	14	0.059322	Y			Y			NA	NA	NA	NA
VEDA_00296	3.39±0.75	1.15e-13				4	0.00642055			Y			K01593	Metabolism// Metabolism// Metabolism// Metabolism// Metabolism// Metabolism// Metabolism	Amino Acid Metabolism// Amino Acid Metabolism// Amino Acid Metabolism// Amino Acid Metabolism// Biosynthesis of Other Secondary Metabolites// Biosynthesis of Other Secondary Metabolites// Biosynthesis of Other Secondary Metabolites	Histidine metabolism // Tyrosine metabolism // Phenylalanine metabolism // Tryptophan metabolism // Indole alkaloid biosynthesis // Isoquinoline alkaloid biosynthesis // Betalain biosynthesis	[PATH:ko00340][PATH:ko00350][PATH:ko00360][PATH:ko00380][PATH:ko00901][PATH:ko00950][PATH:ko00965]
VEDA_00310	2.09±0.16	6.82e-15		SEC		10	0.021645							NA	NA	NA	NA
VEDA_00430	8.77±1.05	3.81e-20		SEC		3	0.00882353			Y			K03381	Metabolism// Metabolism// Metabolism// Metabolism	Xenobiotics Biodegradation and Metabolism// Xenobiotics Biodegradation and Metabolism// Xenobiotics Biodegradation and Metabolism// Xenobiotics Biodegradation and Metabolism	Benzoate degradation // Fluorobenzoate degradation // Chlorocyclohexane and chlorobenzene degradation // Toluene degradation	[PATH:ko00362][PATH:ko00364][PATH:ko00361][PATH:ko00623]
VEDA_00517	3.82±0.14	3.69e-38		SEC		40	0.023753						K01238	Unclassified	Metabolism	Others	NA
VEDA_00540	2.04±0.24	1.93e-14	GH3	SEC	Cellulose	7	0.00792752				Y	PHI:748, Unaffected pathogenicity, Ustilago maydis	K01188	Metabolism// Metabolism// Metabolism	Carbohydrate Metabolism// Metabolism of Other Amino Acids// Biosynthesis of Other Secondary Metabolites	Starch and sucrose metabolism // Cyanoamino acid metabolism // Phenylpropanoid biosynthesis	[PATH:ko00500][PATH:ko00460][PATH:ko00940]
VEDA_00570	2.14±0.20	2.43e-40		SEC		0	0							NA	NA	NA	NA
VEDA_00597	17.39±1.16	5.96e-37	AA9	SEC	Cellulose	3	0.0136986						K01238	Unclassified	Metabolism	Others	NA
VEDA_00715	1.80±0.08	1.48e-26	AA2	SEC	Ligin	42	0.0403071			Y			K00434	Metabolism// Metabolism	Carbohydrate Metabolism// Metabolism of Other Amino Acids	Ascorbate and aldarate metabolism // Glutathione metabolism	[PATH:ko00053][PATH:ko00480]
VEDA_00841	4.55±0.44	9.95e-27				4	0.0106383	Y		Y			K00122	Metabolism// Metabolism	Carbohydrate Metabolism// Energy Metabolism	Glyoxylate and dicarboxylate metabolism // Methane metabolism	[PATH:ko00630][PATH:ko00680]
VEDA_00895	2.88±0.30	4.5e-12				4	0.0123077	Y					K01726	Metabolism// Metabolism// Metabolism// Metabolism// Metabolism	Carbohydrate Metabolism// Metabolism of Terpenoids and Polyketides// Xenobiotics Biodegradation and Metabolism// Xenobiotics Biodegradation and Metabolism// Xenobiotics Biodegradation and Metabolism	Butanoate metabolism // Limonene and pinene degradation // Benzoate degradation // Bisphenol degradation // Naphthalene degradation	[PATH:ko00650][PATH:ko00903][PATH:ko00362][PATH:ko00363][PATH:ko00626]
VEDA_01030	0.55±0.03	8.81e-06				5	0.0238095	Y					K11838	Metabolism// Genetic Information Processing	Enzyme Families// Folding, Sorting and Degradation	Peptidases // Ubiquitin system	[BR:ko01002][BR:ko04121]
VEDA_01055	0.61±0.06	3.15e-40				5	0.0110619			Y			K00262	Metabolism// Metabolism// Metabolism	Energy Metabolism// Amino Acid Metabolism// Amino Acid Metabolism	Nitrogen metabolism // Alanine, aspartate and glutamate metabolism // Arginine and proline metabolism	[PATH:ko00910][PATH:ko00250][PATH:ko00330]
VEDA_01068	0.51±0.13	3.89e-08				13	0.0235935						K15043	Human Diseases	Infectious Diseases	Influenza A	[PATH:ko05164]
VEDA_01080	1.84±0.07	3.82e-06				0	0						K01725	Metabolism	Energy Metabolism	Nitrogen metabolism	[PATH:ko00910]
VEDA_01106	0.60±0.05	3e-16				1	0.0033557			Y			K00540	Unclassified	Metabolism	Others	NA
VEDA_01162	9.60±0.80	8.28e-53	GH7	SEC	Cellulose	19	0.0444965				Y	PHI:566, Unaffected pathogenicity, Cochliobolus carbonum	K01179	Metabolism	Carbohydrate Metabolism	Starch and sucrose metabolism	[PATH:ko00500]
VEDA_01184	2.81±0.16	1.3e-78				0	0							NA	NA	NA	NA
VEDA_01275	1.70±0.10	1.61e-34				5	0.00715308						K13726	Metabolism	Enzyme Families	Peptidases	[BR:ko01002]
VEDA_01287	7.65±0.52	1.68e-25	GH78	SEC	Pectin	4	0.0058309						K12828	Genetic Information Processing// Genetic Information Processing	Transcription// Transcription	Spliceosome // Spliceosome	[PATH:ko03040][BR:ko03041]
VEDA_01289	3.36±0.39	1.68e-25		SEC	SCRP	18	0.0664207	Y	Y					NA	NA	NA	NA
VEDA_01314	3.36±0.46	1.68e-14	GH16		β-1,3-1,4-glucan	18	0.0168382				Y		K01238	Unclassified	Metabolism	Others	NA
VEDA_01366	2.29±0.07	5.09e-187		SEC		9	0.011984							NA	NA	NA	NA
VEDA_01382	6.04±0.48	2.39e-32	CE1, CBM1	SEC	Hemicellulose	10	0.0265252	Y			Y	PHI:569, Unaffected pathogenicity, Fusarium oxysporum	K01567	Unclassified	Metabolism	Others	NA
VEDA_01389	4.73±0.42	4.61e-47	CBM1, CE15	SEC		10	0.0215054				Y	PHI:569, Unaffected pathogenicity, Fusarium oxysporum	K01238	Unclassified	Metabolism	Others	NA
VEDA_01395	7.37±0.07	4.63e-25		SEC		5	0.0118483						K01290	Metabolism	Enzyme Families	Peptidases	[BR:ko01002]
VEDA_01417	9.63±0.77	8.48e-34	GH28	SEC	Pectin	11	0.0237069				Y	PHI:115, Unaffected pathogenicity, Cochliobolus carbonum	K01213	Metabolism// Metabolism	Carbohydrate Metabolism// Carbohydrate Metabolism	Pentose and glucuronate interconversions // Starch and sucrose metabolism	[PATH:ko00040][PATH:ko00500]
VEDA_01436	12.50±1.93	0	GH7, CBM1	SEC	Cellulose	22	0.0412758				Y	PHI:566, Unaffected pathogenicity, Cochliobolus carbonum	K01238	Unclassified	Metabolism	Others	NA
VEDA_01449	5.17±0.55	4.92e-75	PL1	SEC	Pectin	5	0.00584795						K01728	Metabolism	Carbohydrate Metabolism	Pentose and glucuronate interconversions	[PATH:ko00040]
VEDA_01458	6.92±0.34	2.26e-54		SEC		0	0			Y			K00101	Metabolism	Carbohydrate Metabolism	Pyruvate metabolism	[PATH:ko00620]
VEDA_01470	5.89±0.40	4.94e-58	GH35	SEC	Pectin	4	0.00403226				Y		K01190	Metabolism// Metabolism// Metabolism	Carbohydrate Metabolism// Lipid Metabolism// Glycan Biosynthesis and Metabolism	Galactose metabolism // Sphingolipid metabolism // Other glycan degradation	[PATH:ko00052][PATH:ko00600][PATH:ko00511]
VEDA_01502	0.66±0.06	4.76e-09		NCSP		29	0.0700483							NA	NA	NA	NA
VEDA_01584	6.59±0.39	1.64e-88	CE16	SEC	Hemicellulose	4	0.011396	Y						NA	NA	NA	NA
VEDA_01625	1.56±0.08	2.91e-23		SEC		4	0.0223464	Y						NA	NA	NA	NA
VEDA_01686	2.99±0.30	9.06e-81		SEC		2	0.00514139							NA	NA	NA	NA
VEDA_01746	2.73±0.39	5.42e-32				0	0						K11972	Genetic Information Processing	Folding, Sorting and Degradation	Ubiquitin system	[BR:ko04121]
VEDA_01761	7.38±0.45	1.17e-142	GH15, CBM20	SEC	starch	11	0.0176849				Y		K01178	Metabolism	Carbohydrate Metabolism	Starch and sucrose metabolism	[PATH:ko00500]
VEDA_01894	0.52±0.02	6.49e-31		NCSP		1	0.0031348						K15040	Environmental Information Processing// Human Diseases// Human Diseases	Signal Transduction// Neurodegenerative Diseases// Neurodegenerative Diseases	Calcium signaling pathway // Parkinson's disease // Huntington's disease	[PATH:ko04020][PATH:ko05012][PATH:ko05016]
VEDA_01895	0.41±0.05	7.57e-08				8	0.0136986						K01953	Metabolism// Metabolism// Metabolism	Energy Metabolism// Amino Acid Metabolism// Enzyme Families	Nitrogen metabolism // Alanine, aspartate and glutamate metabolism // Peptidases	[PATH:ko00910][PATH:ko00250][BR:ko01002]
VEDA_01937	0.58±0.06	5.37e-06		NCSP		1	0.00787402			Y			K00417	Metabolism// Organismal Systems// Human Diseases// Human Diseases// Human Diseases	Energy Metabolism// Circulatory System// Neurodegenerative Diseases// Neurodegenerative Diseases// Neurodegenerative Diseases	Oxidative phosphorylation // Cardiac muscle contraction // Alzheimer's disease // Parkinson's disease // Huntington's disease	[PATH:ko00190][PATH:ko04260][PATH:ko05010][PATH:ko05012][PATH:ko05016]
VEDA_01940	2.67±0.16	1.21e-151		SEC		4	0.01							NA	NA	NA	NA
VEDA_01966	5.84±0.47	3.96e-06				2	0.0060423						K01714	Metabolism	Amino Acid Metabolism	Lysine biosynthesis	[PATH:ko00300]
VEDA_02215	2.15±0.18	8.78e-12		SEC		6	0.00879765							NA	NA	NA	NA
VEDA_02246	3.45±0.23	5.03e-23		SEC		1	0.00225225						K06238	Environmental Information Processing// Environmental Information Processing// Cellular Processes// Organismal Systems	Signaling Molecules and Interaction// Signaling Molecules and Interaction// Cell Communication// Digestive System	ECM-receptor interaction // CAM ligands // Focal adhesion // Protein digestion and absorption	[PATH:ko04512][BR:ko04516][PATH:ko04510][PATH:ko04974]
VEDA_02302	2.18±0.12	2e-106		SEC		3	0.0167598							NA	NA	NA	NA
VEDA_02309	0.51±0.04	5.79e-07				4	0.00441501					PHI:226, Loss of pathogenicity, Colletotrichum lagenarium	K08956	Metabolism// Genetic Information Processing	Enzyme Families// Folding, Sorting and Degradation	Peptidases // Chaperones and folding catalysts	[BR:ko01002][BR:ko03110]
VEDA_02364	1.71±0.11	7.74e-06				8	0.0454545	Y					K03952	Metabolism// Human Diseases// Human Diseases// Human Diseases	Energy Metabolism// Neurodegenerative Diseases// Neurodegenerative Diseases// Neurodegenerative Diseases	Oxidative phosphorylation // Alzheimer's disease // Parkinson's disease // Huntington's disease	[PATH:ko00190][PATH:ko05010][PATH:ko05012][PATH:ko05016]
VEDA_02366	3.12±0.13	6.08e-138		SEC	SCRP	4	0.0148699	Y	Y			PHI:184, Reduced virulence, Candida albicans	K15071	Genetic Information Processing	Folding, Sorting and Degradation	Ubiquitin system	[BR:ko04121]
VEDA_02386	0.40±0.20	3.51e-07		NCSP		9	0.0109223						K06888	Unclassified	Poorly Characterized	General function prediction only	NA
VEDA_02399	1.71±0.06	4.97e-08				1	0.00211864					PHI:447, Reduced virulence, Aspergillus fumigatus	K01647	Metabolism// Metabolism	Carbohydrate Metabolism// Carbohydrate Metabolism	Citrate cycle (TCA cycle) // Glyoxylate and dicarboxylate metabolism	[PATH:ko00020][PATH:ko00630]
VEDA_02441	2.01±0.13	4.14e-101	GH55	SEC	β-1,3 glucan (F)	13	0.0163317						K01210	Metabolism	Carbohydrate Metabolism	Starch and sucrose metabolism	[PATH:ko00500]
VEDA_02444	2.73±0.32	3.23e-14		SEC		3	0.00797872						K01175	Unclassified	Metabolism	Others	NA
VEDA_02455	2.32±0.09	4.98e-27	AA7	SEC	Ligin	3	0.00595238			Y				NA	NA	NA	NA
VEDA_02456	1.75±0.10	2.1e-12		SEC		3	0.0075188							NA	NA	NA	NA
VEDA_02460	4.55±0.16	1.19e-39	AA7	SEC	Ligin	10	0.0176056			Y		PHI:716, Unaffected pathogenicity, Fusarium graminearum	K03380	Metabolism// Metabolism// Metabolism	Xenobiotics Biodegradation and Metabolism// Xenobiotics Biodegradation and Metabolism// Xenobiotics Biodegradation and Metabolism	Aminobenzoate degradation // Chlorocyclohexane and chlorobenzene degradation // Toluene degradation	[PATH:ko00627][PATH:ko00361][PATH:ko00623]
VEDA_02470	4.83±0.55	3.01e-11	PL1	SEC	Pectin	3	0.0070922						K01728	Metabolism	Carbohydrate Metabolism	Pentose and glucuronate interconversions	[PATH:ko00040]
VEDA_02503	6.26±0.96	9.16e-20	GH28	SEC	Pectin	12	0.0247423				Y	PHI:115, Unaffected pathogenicity, Cochliobolus carbonum	K01213	Metabolism// Metabolism	Carbohydrate Metabolism// Carbohydrate Metabolism	Pentose and glucuronate interconversions // Starch and sucrose metabolism	[PATH:ko00040][PATH:ko00500]
VEDA_02509	8.08±0.53	1.8e-173	PL1	SEC	Pectin	3	0.00890208					PHI:222, Reduced virulence, Colletotrichum gloeosporioides	K01728	Metabolism	Carbohydrate Metabolism	Pentose and glucuronate interconversions	[PATH:ko00040]
VEDA_02526	2.40±0.05	3.07e-08	CBM1, PL1	SEC	Pectin	8	0.0216802	Y			Y	PHI:222, Reduced virulence, Colletotrichum gloeosporioides	K01728	Metabolism	Carbohydrate Metabolism	Pentose and glucuronate interconversions	[PATH:ko00040]
VEDA_02588	2.36±0.32	4.24e-148	GH17	SEC	β-1,3-1,4-glucan	2	0.00410678				Y		K01238	Unclassified	Metabolism	Others	NA
VEDA_02612	6.87±0.93	0	PL3	SEC	Pectin	10	0.0411523	Y				PHI:179, Reduced virulence, Nectria haematococca (related	K01728	Metabolism	Carbohydrate Metabolism	Pentose and glucuronate interconversions	[PATH:ko00040]
VEDA_02653	12.29±1.59	1.26e-192	PL9	SEC	Pectin	1	0.00255754						K06036	Unclassified	Metabolism	Others	NA
VEDA_02654	4.88±0.42	2.48e-25	CE2	SEC		3	0.00840336							NA	NA	NA	NA
VEDA_02713	1.52±0.16	7.28e-07				7	0.0133843						K01027	Metabolism// Metabolism// Metabolism	Carbohydrate Metabolism// Lipid Metabolism// Amino Acid Metabolism	Butanoate metabolism // Synthesis and degradation of ketone bodies // Valine, leucine and isoleucine degradation	[PATH:ko00650][PATH:ko00072][PATH:ko00280]
VEDA_02783	1.59±0.09	6.12e-12	GH12		Hemicellulose	1	0.00425532				Y		K01238	Unclassified	Metabolism	Others	NA
VEDA_02801	2.54±0.22	1.4e-13	CE10	SEC		9	0.0171429					PHI:541, Unaffected pathogenicity, Botrytis cinerea	K03927	Metabolism	Xenobiotics Biodegradation and Metabolism	Drug metabolism - other enzymes	[PATH:ko00983]
VEDA_02811	1.53±0.11	1.48e-12	GH72	SEC	β-1,3 glucan (F)	7	0.0151188					PHI:434, Reduced virulence, Aspergillus fumigatus		NA	NA	NA	NA
VEDA_02839	7.25±0.82	2.31e-86	GH27	SEC	galactomannan	6	0.0129032				Y		K07407	Metabolism// Metabolism// Metabolism// Metabolism	Carbohydrate Metabolism// Lipid Metabolism// Lipid Metabolism// Glycan Biosynthesis and Metabolism	Galactose metabolism // Glycerolipid metabolism // Sphingolipid metabolism // Glycosphingolipid biosynthesis - globo series	[PATH:ko00052][PATH:ko00561][PATH:ko00600][PATH:ko00603]
VEDA_02868	2.52±0.46	1.17e-06		SEC		6	0.0121704				Y		K01264	Metabolism	Enzyme Families	Peptidases	[BR:ko01002]
VEDA_02904	1.70±0.11	3.67e-33	GH17	SEC		5	0.0129534	Y	Y		Y		K01238	Unclassified	Metabolism	Others	NA
VEDA_03011	5.45±0.27	3.71e-38		SEC		2	0.0083682					PHI:741, Unaffected pathogenicity, Botrytis elliptica		NA	NA	NA	NA
VEDA_03026	1.85±0.13	3.57e-10		NCSP		7	0.0141129			Y			K00128	Metabolism// Metabolism// Metabolism// Metabolism// Metabolism// Metabolism// Metabolism// Metabolism// Metabolism// Metabolism// Metabolism// Metabolism// Metabolism// Metabolism// Metabolism	Carbohydrate Metabolism// Carbohydrate Metabolism// Carbohydrate Metabolism// Carbohydrate Metabolism// Carbohydrate Metabolism// Lipid Metabolism// Lipid Metabolism// Amino Acid Metabolism// Amino Acid Metabolism// Amino Acid Metabolism// Amino Acid Metabolism// Amino Acid Metabolism// Metabolism of Other Amino Acids// Metabolism of Terpenoids and Polyketides// Xenobiotics Biodegradation and Met…	Glycolysis / Gluconeogenesis // Pentose and glucuronate interconversions // Ascorbate and aldarate metabolism // Pyruvate metabolism // Propanoate metabolism // Fatty acid metabolism // Glycerolipid metabolism // Valine, leucine and isoleucine degradation // Lysine degradation // Arginine and proline metabolism // Histidine metabolism // Tryptophan metabolism // beta-Alanine metabolism // Limonen…	[PATH:ko00010][PATH:ko00040][PATH:ko00053][PATH:ko00620][PATH:ko00640][PATH:ko00071][PATH:ko00561][PATH:ko00280][PATH:ko00310][PATH:ko00330][PATH:ko00340][PATH:ko00380][PATH:ko00410][PATH:ko00903][PATH:ko00625]
VEDA_03074	1.96±0.08	1.78e-08				2	0.0015674						K12472	Cellular Processes	Transport and Catabolism	Endocytosis	[PATH:ko04144]
VEDA_03111	9.08±0.62	0	GH43, GH43	SEC	Hemicellulose	2	0.00239808				Y		K12308	Metabolism	Carbohydrate Metabolism	Galactose metabolism	[PATH:ko00052]
VEDA_03118	2.40±0.13	9.28e-06				1	0.00487805							NA	NA	NA	NA
VEDA_03163	7.56±2.12	3.17e-13	CE12	SEC	Pectin	6	0.0204778	Y					K01066	Metabolism// Metabolism// Metabolism	Biosynthesis of Other Secondary Metabolites// Xenobiotics Biodegradation and Metabolism// Xenobiotics Biodegradation and Metabolism	Tropane, piperidine and pyridine alkaloid biosynthesis // Aminobenzoate degradation // Bisphenol degradation	[PATH:ko00960][PATH:ko00627][PATH:ko00363]
VEDA_03168	8.50±0.77	6.3e-225	CBM1, GH5	SEC	Cellulose	6	0.0148883				Y	PHI:547, Unaffected pathogenicity, Botrytis cinerea	K01179	Metabolism	Carbohydrate Metabolism	Starch and sucrose metabolism	[PATH:ko00500]
VEDA_03229	2.43±0.22	9.87e-06			SCRP	4	0.0114286	Y	Y	Y				NA	NA	NA	NA
VEDA_03250	9.11±1.27	7.29e-168	GH28	SEC	Pectin	13	0.0295455				Y	PHI:181, Unaffected pathogenicity, Fusarium oxysporum	K01238	Unclassified	Metabolism	Others	NA
VEDA_03251	5.46±0.80	2.68e-24	CE8	SEC	Pectin	6	0.0142857						K01051	Metabolism// Metabolism	Carbohydrate Metabolism// Carbohydrate Metabolism	Pentose and glucuronate interconversions // Starch and sucrose metabolism	[PATH:ko00040][PATH:ko00500]
VEDA_03423	5.28±0.52	1.19e-06		SEC		39	0.0430464						K11244	Environmental Information Processing	Signal Transduction	MAPK signaling pathway - yeast	[PATH:ko04011]
VEDA_03436	3.95±0.17	2.21e-23				2	0.012987			Y		PHI:769, Unaffected pathogenicity, Claviceps purpurea	K04565	Cellular Processes// Human Diseases// Human Diseases// Human Diseases	Transport and Catabolism// Neurodegenerative Diseases// Neurodegenerative Diseases// Neurodegenerative Diseases	Peroxisome // Amyotrophic lateral sclerosis (ALS) // Huntington's disease // Prion diseases	[PATH:ko04146][PATH:ko05014][PATH:ko05016][PATH:ko05020]
VEDA_03456	0.41±0.18	1.84e-06				1	0.00537634					PHI:339, Reduced virulence, Colletotrichum lindemuthianum	K07941	Environmental Information Processing// Cellular Processes// Organismal Systems	Signaling Molecules and Interaction// Transport and Catabolism// Immune System	GTP-binding proteins // Endocytosis // Fc gamma R-mediated phagocytosis	[BR:ko04031][PATH:ko04144][PATH:ko04666]
VEDA_03482	2.15±0.11	1.42e-25		SEC		3	0.0119522							NA	NA	NA	NA
VEDA_03630	6.38±0.23	4.84e-47	GH11	SEC	Hemicellulose	1	0.00452489				Y	PHI:567, Unaffected pathogenicity, Magnaporthe grisea	K01181	Unclassified	Metabolism	Carbohydrate metabolism	NA
VEDA_03687	6.64±0.86	2.06e-09	AA9		Cellulose	5	0.013369	Y					K01238	Unclassified	Metabolism	Others	NA
VEDA_03690	8.45±1.20	1.32e-56	AA7	SEC	Ligin	5	0.01002			Y				NA	NA	NA	NA
VEDA_03732	9.97±0.84	0	AA8	SEC	Ligin	13	0.0154578			Y	Y			NA	NA	NA	NA
VEDA_03745	0.50±0.07	1.45e-16				5	0.00905797						K14640	NA	NA	NA	NA
VEDA_03748	2.41±0.20	2.58e-07		NCSP		2	0.00904977							NA	NA	NA	NA
VEDA_03771	0.65±0.04	1.01e-25				2	0.003003						K09490	Genetic Information Processing// Genetic Information Processing// Genetic Information Processing// Human Diseases	Folding, Sorting and Degradation// Folding, Sorting and Degradation// Folding, Sorting and Degradation// Neurodegenerative Diseases	Chaperones and folding catalysts // Protein export // Protein processing in endoplasmic reticulum // Prion diseases	[BR:ko03110][PATH:ko03060][PATH:ko04141][PATH:ko05020]
VEDA_03777	3.91±0.56	2.56e-23	GH43	SEC	Hemicellulose	1	0.00302115							NA	NA	NA	NA
VEDA_03783	0.59±0.04	9.97e-49				0	0							NA	NA	NA	NA
VEDA_03802	4.89±0.12	1.5e-16	CE16	SEC	Hemicellulose	6	0.017192	Y	Y					NA	NA	NA	NA
VEDA_03832	4.04±0.39	1.64e-20		SEC		3	0.00534759						K00681	Metabolism// Metabolism// Metabolism// Metabolism// Metabolism// Environmental Information Processing	Lipid Metabolism// Metabolism of Other Amino Acids// Metabolism of Other Amino Acids// Metabolism of Other Amino Acids// Enzyme Families// Signaling Molecules and Interaction	Arachidonic acid metabolism // Taurine and hypotaurine metabolism // Cyanoamino acid metabolism // Glutathione metabolism // Peptidases // Cellular antigens	[PATH:ko00590][PATH:ko00430][PATH:ko00460][PATH:ko00480][BR:ko01002][BR:ko04090]
VEDA_03868	1.54±0.05	1.18e-07				8	0.0164609						K00814	Metabolism// Metabolism// Metabolism	Energy Metabolism// Amino Acid Metabolism// Amino Acid Metabolism	Carbon fixation in photosynthetic organisms // Alanine, aspartate and glutamate metabolism // Amino acid related enzymes	[PATH:ko00710][PATH:ko00250][BR:ko01007]
VEDA_03875	3.42±0.26	0	CE10	SEC		5	0.00899281					PHI:541, Unaffected pathogenicity, Botrytis cinerea	K01046	Metabolism	Lipid Metabolism	Glycerolipid metabolism	[PATH:ko00561]
VEDA_03908	8.69±0.81	4.84e-292	GH3		Cellulose	6	0.00775194				Y		K01188	Metabolism// Metabolism// Metabolism	Carbohydrate Metabolism// Metabolism of Other Amino Acids// Biosynthesis of Other Secondary Metabolites	Starch and sucrose metabolism // Cyanoamino acid metabolism // Phenylpropanoid biosynthesis	[PATH:ko00500][PATH:ko00460][PATH:ko00940]
VEDA_03939	4.00±0.24	0	GH81	NCSP	β-1,3 glucan (F)	1	0.00116414				Y		K01180	Unclassified	Metabolism	Others	NA
VEDA_03951	0.55±0.10	9.55e-06		NCSP		6	0.0397351	Y		Y			K00416	Metabolism// Organismal Systems// Human Diseases// Human Diseases// Human Diseases	Energy Metabolism// Circulatory System// Neurodegenerative Diseases// Neurodegenerative Diseases// Neurodegenerative Diseases	Oxidative phosphorylation // Cardiac muscle contraction // Alzheimer's disease // Parkinson's disease // Huntington's disease	[PATH:ko00190][PATH:ko04260][PATH:ko05010][PATH:ko05012][PATH:ko05016]
VEDA_03958	10.40±1.07	1.88e-143		SEC		6	0.00832178						K01441	Metabolism	Lipid Metabolism	Sphingolipid metabolism	[PATH:ko00600]
VEDA_04046	2.83±0.12	9.39e-202	GH16	SEC	β-1,3-1,4-glucan	4	0.00992556				Y		K01238	Unclassified	Metabolism	Others	NA
VEDA_04096	2.94±0.36	8.89e-23				4	0.0115942	Y					K03841	Metabolism// Metabolism// Metabolism// Metabolism// Metabolism// Organismal Systems	Carbohydrate Metabolism// Carbohydrate Metabolism// Carbohydrate Metabolism// Energy Metabolism// Energy Metabolism// Endocrine System	Glycolysis / Gluconeogenesis // Pentose phosphate pathway // Fructose and mannose metabolism // Carbon fixation in photosynthetic organisms // Methane metabolism // Insulin signaling pathway	[PATH:ko00010][PATH:ko00030][PATH:ko00051][PATH:ko00710][PATH:ko00680][PATH:ko04910]
VEDA_04186	1.51±0.13	1.11e-06				4	0.0159363	Y					K01783	Metabolism// Metabolism// Metabolism	Carbohydrate Metabolism// Carbohydrate Metabolism// Energy Metabolism	Pentose phosphate pathway // Pentose and glucuronate interconversions // Carbon fixation in photosynthetic organisms	[PATH:ko00030][PATH:ko00040][PATH:ko00710]
VEDA_04228	1.60±0.09	5.09e-23	AA5	SEC	Ligin	47	0.0428441						K00799	Metabolism// Metabolism// Metabolism	Metabolism of Other Amino Acids// Xenobiotics Biodegradation and Metabolism// Xenobiotics Biodegradation and Metabolism	Glutathione metabolism // Metabolism of xenobiotics by cytochrome P450 // Drug metabolism - cytochrome P450	[PATH:ko00480][PATH:ko00980][PATH:ko00982]
VEDA_04232	4.47±0.32	2.82e-24				5	0.018797	Y				PHI:383, Loss of pathogenicity, Candida albicans	K00518	Unclassified	Cellular Processes and Signaling	Inorganic ion transport and metabolism	NA
VEDA_04298	5.59±0.62	1.96e-30		SEC		1	0.00230415							NA	NA	NA	NA
VEDA_04303	8.31±0.56	1.79e-179		SEC		2	0.00332779							NA	NA	NA	NA
VEDA_04309	0.64±0.02	3.21e-12				4	0.00706714						K08054	Genetic Information Processing// Genetic Information Processing// Environmental Information Processing// Cellular Processes// Organismal Systems	Folding, Sorting and Degradation// Folding, Sorting and Degradation// Signaling Molecules and Interaction// Transport and Catabolism// Immune System	Chaperones and folding catalysts // Protein processing in endoplasmic reticulum // Glycan bindng proteins // Phagosome // Antigen processing and presentation	[BR:ko03110][PATH:ko04141][BR:ko04091][PATH:ko04145][PATH:ko04612]
VEDA_04379	2.21±0.18	3.6e-07				4	0.00742115							NA	NA	NA	NA
VEDA_04409	2.45±0.08	4.65e-12		SEC		4	0.00808081				Y		K01269	Unclassified	Metabolism	Amino acid metabolism	NA
VEDA_04465	2.09±0.12	3.77e-14		SEC		10	0.0143472						K01489	Metabolism// Metabolism	Nucleotide Metabolism// Xenobiotics Biodegradation and Metabolism	Pyrimidine metabolism // Drug metabolism - other enzymes	[PATH:ko00240][PATH:ko00983]
VEDA_04479	2.33±0.18	6.37e-58		SEC		1	0.00393701							NA	NA	NA	NA
VEDA_04512	3.57±0.15	3.35e-20	GH16	SEC	β-1,3-1,4-glucan	8	0.0253165	Y			Y		K01180	Unclassified	Metabolism	Others	NA
VEDA_04586	2.22±0.04	3.06e-07	GH18	SEC	Chitin (F)	2	0.00421941				Y	PHI:144, Reduced virulence, Trichoderma virens	K01183	Metabolism	Carbohydrate Metabolism	Amino sugar and nucleotide sugar metabolism	[PATH:ko00520]
VEDA_04602	1.80±0.10	4.33e-26		SEC		0	0							NA	NA	NA	NA
VEDA_04609	4.85±0.14	3.48e-125		SEC		0	0					PHI:350, Reduced virulence, Magnaporthe grisea		NA	NA	NA	NA
VEDA_04614	2.82±0.23	2.46e-26	CBM63	SEC	Cellulose	7	0.0205279	Y					K01179	Metabolism	Carbohydrate Metabolism	Starch and sucrose metabolism	[PATH:ko00500]
VEDA_04719	5.10±0.99	1.75e-10	GH81	SEC	β-1,3 glucan (F)	0	0				Y		K01180	Unclassified	Metabolism	Others	NA
VEDA_04771	7.74±0.88	7.62e-111	PL1	SEC	Pectin	2	0.0060423					PHI:222, Reduced virulence, Colletotrichum gloeosporioides	K01728	Metabolism	Carbohydrate Metabolism	Pentose and glucuronate interconversions	[PATH:ko00040]
VEDA_04924	1.62±0.13	3.49e-19		SEC	SCRP	10	0.0293255	Y	Y	Y			K00505	Metabolism// Metabolism// Metabolism// Metabolism// Organismal Systems	Amino Acid Metabolism// Metabolism of Cofactors and Vitamins// Biosynthesis of Other Secondary Metabolites// Biosynthesis of Other Secondary Metabolites// Endocrine System	Tyrosine metabolism // Riboflavin metabolism // Isoquinoline alkaloid biosynthesis // Betalain biosynthesis // Melanogenesis	[PATH:ko00350][PATH:ko00740][PATH:ko00950][PATH:ko00965][PATH:ko04916]
VEDA_04928	2.17±0.08	3.19e-89	CE4		Chitosan (F)	3	0.0121457						K01452	Metabolism	Carbohydrate Metabolism	Amino sugar and nucleotide sugar metabolism	[PATH:ko00520]
VEDA_04950	2.41±0.18	6.44e-11	GH72	SEC	β-1,3 glucan (F)	6	0.0123203					PHI:434, Reduced virulence, Aspergillus fumigatus		NA	NA	NA	NA
VEDA_04966	8.54±0.66	4.94e-295	GH5	SEC	Cellulose	5	0.0124688				Y		K01567	Unclassified	Metabolism	Others	NA
VEDA_04969	17.07±2.02	2.84e-07	CE1	SEC	Hemicellulose	7	0.022293	Y					K01567	Unclassified	Metabolism	Others	NA
VEDA_04992	4.98±0.62	7.03e-10				9	0.0255682	Y		Y			K13953	Metabolism// Metabolism// Metabolism// Metabolism// Metabolism// Metabolism// Metabolism// Metabolism	Carbohydrate Metabolism// Lipid Metabolism// Amino Acid Metabolism// Metabolism of Cofactors and Vitamins// Xenobiotics Biodegradation and Metabolism// Xenobiotics Biodegradation and Metabolism// Xenobiotics Biodegradation and Metabolism// Xenobiotics Biodegradation and Metabolism	Glycolysis / Gluconeogenesis // Fatty acid metabolism // Tyrosine metabolism // Retinol metabolism // Chloroalkane and chloroalkene degradation // Naphthalene degradation // Metabolism of xenobiotics by cytochrome P450 // Drug metabolism - cytochrome P450	[PATH:ko00010][PATH:ko00071][PATH:ko00350][PATH:ko00830][PATH:ko00625][PATH:ko00626][PATH:ko00980][PATH:ko00982]
VEDA_05018	0.59±0.06	9.23e-50				1	0.00322581						K05863	Environmental Information Processing// Human Diseases// Human Diseases	Signal Transduction// Neurodegenerative Diseases// Neurodegenerative Diseases	Calcium signaling pathway // Parkinson's disease // Huntington's disease	[PATH:ko04020][PATH:ko05012][PATH:ko05016]
VEDA_05049	9.05±2.04	7.66e-14	PL1	SEC	Pectin	2	0.00621118					PHI:222, Reduced virulence, Colletotrichum gloeosporioides	K01728	Metabolism	Carbohydrate Metabolism	Pentose and glucuronate interconversions	[PATH:ko00040]
VEDA_05193	5.15±1.01	7.5e-51		SEC		1	0.00269542							NA	NA	NA	NA
VEDA_05200	1.74±0.12	2.35e-37	GH11	SEC	Hemicellulose	0	0				Y	PHI:546, Reduced virulence, Botrytis cinerea	K01181	Unclassified	Metabolism	Carbohydrate metabolism	NA
VEDA_05211	3.16±0.14	4.2e-85	GH16		β-1,3-1,4-glucan	21	0.0293296				Y		K01180	Unclassified	Metabolism	Others	NA
VEDA_05351	3.99±0.30	1.65e-18		SEC		6	0.0146341						K01785	Metabolism	Carbohydrate Metabolism	Glycolysis / Gluconeogenesis	[PATH:ko00010]
VEDA_05361	1.55±0.15	1.39e-08				0	0						K02726	Metabolism// Genetic Information Processing// Genetic Information Processing	Enzyme Families// Folding, Sorting and Degradation// Folding, Sorting and Degradation	Peptidases // Proteasome // Proteasome	[BR:ko01002][PATH:ko03050][BR:ko03051]
VEDA_05409	6.85±0.58	3.8e-69		SEC		2	0.0083682					PHI:740, Unaffected pathogenicity, Botrytis elliptica		NA	NA	NA	NA
VEDA_05527	6.06±2.12	8.13e-08				2	0.00900901			Y			K00101	Metabolism	Carbohydrate Metabolism	Pyruvate metabolism	[PATH:ko00620]
VEDA_05547	10.88±2.66	4.06e-11	CBM20	SEC	Starch	5	0.0128866	Y					K01178	Metabolism	Carbohydrate Metabolism	Starch and sucrose metabolism	[PATH:ko00500]
VEDA_05560	0.22±0.09	8.78e-07				0	0						K03950	Metabolism// Human Diseases// Human Diseases// Human Diseases	Energy Metabolism// Neurodegenerative Diseases// Neurodegenerative Diseases// Neurodegenerative Diseases	Oxidative phosphorylation // Alzheimer's disease // Parkinson's disease // Huntington's disease	[PATH:ko00190][PATH:ko05010][PATH:ko05012][PATH:ko05016]
VEDA_05572	7.29±0.14	2.68e-59	GH5	SEC	Cellulose	5	0.0122249				Y	PHI:323, Reduced virulence, Verticillium fungicola	K01238	Unclassified	Metabolism	Others	NA
VEDA_05701	9.33±0.91	1.05e-99	CE8	SEC	Pectin	6	0.0181818	Y				PHI:1028, Reduced virulence, Botrytis cinerea	K01051	Metabolism// Metabolism	Carbohydrate Metabolism// Carbohydrate Metabolism	Pentose and glucuronate interconversions // Starch and sucrose metabolism	[PATH:ko00040][PATH:ko00500]
VEDA_05702	7.42±0.76	8.3e-116	CE12	SEC	Pectin	4	0.0145985	Y					K01066	Metabolism// Metabolism// Metabolism	Biosynthesis of Other Secondary Metabolites// Xenobiotics Biodegradation and Metabolism// Xenobiotics Biodegradation and Metabolism	Tropane, piperidine and pyridine alkaloid biosynthesis // Aminobenzoate degradation // Bisphenol degradation	[PATH:ko00960][PATH:ko00627][PATH:ko00363]
VEDA_05753	1.99±0.03	3.95e-07		SEC		3	0.0110701						K01674	Metabolism	Energy Metabolism	Nitrogen metabolism	[PATH:ko00910]
VEDA_05769	1.81±0.12	6.75e-18	GH12, CBM1	SEC	Hemicellulose	10	0.0325733	Y			Y	PHI:569, Unaffected pathogenicity, Fusarium oxysporum	K01238	Unclassified	Metabolism	Others	NA
VEDA_05861	6.79±0.64	4.64e-50	GH28	SEC	Pectin	2	0.004158				Y			NA	NA	NA	NA
VEDA_05870	1.74±0.08	6.14e-21		SEC		2	0.004914			Y			K00540	Unclassified	Metabolism	Others	NA
VEDA_05881	11.68±0.54	0	GH5, CBM1	SEC	Cellulose	6	0.0121951				Y	PHI:569, Unaffected pathogenicity, Fusarium oxysporum	K01567	Unclassified	Metabolism	Others	NA
VEDA_05899	13.09±0.93	5.51e-64	PL3	SEC	Pectin	14	0.059322	Y				PHI:180, Reduced virulence, Nectria haematococca (related	K01728	Metabolism	Carbohydrate Metabolism	Pentose and glucuronate interconversions	[PATH:ko00040]
VEDA_05900	2.83±0.21	0	AA3	SEC	Ligin	4	0.00649351			Y		PHI:922, Unaffected pathogenicity, Ustilago maydis	K00108	Metabolism	Amino Acid Metabolism	Glycine, serine and threonine metabolism	[PATH:ko00260]
VEDA_05925	1.74±0.18	4.86e-19	PL1	SEC	Pectin	6	0.0159151	Y					K01732	Unclassified	Metabolism	Others	NA
VEDA_05926	2.49±0.14	9.58e-21		SEC		1	0.0026178			Y			K00101	Metabolism	Carbohydrate Metabolism	Pyruvate metabolism	[PATH:ko00620]
VEDA_05952	0.66±0.04	6.53e-22				7	0.0202899	Y					K02051	Environmental Information Processing// Environmental Information Processing	Membrane Transport// Membrane Transport	Transporters // ABC transporters	[BR:ko02000][PATH:ko02010]
VEDA_05953	14.09±1.29	0	CBM1, GH6	SEC	Cellulose	11	0.0229645				Y	PHI:569, Unaffected pathogenicity, Fusarium oxysporum	K01238	Unclassified	Metabolism	Others	NA
VEDA_05969	2.61±0.17	1.24e-124	GH72, CBM43		β-1,3 glucan (F)	14	0.025878					PHI:522, Reduced virulence, Fusarium oxysporum		NA	NA	NA	NA
VEDA_05978	5.10±0.71	4.22e-06		SEC		7	0.0157303							NA	NA	NA	NA
VEDA_05997	0.52±0.04	1.14e-10				4	0.00995025						K10256	Metabolism// Metabolism	Lipid Metabolism// Lipid Metabolism	Biosynthesis of unsaturated fatty acids // Lipid biosynthesis proteins	[PATH:ko01040][BR:ko01004]
VEDA_05998	8.90±0.63	1.43e-11	GH64	SEC	β-1,3 glucan (F)	7	0.016129							NA	NA	NA	NA
VEDA_06054	6.71±0.58	3.1e-49	AA9, CBM1	SEC	Cellulose	8	0.0247678	Y			Y	PHI:569, Unaffected pathogenicity, Fusarium oxysporum	K01179	Metabolism	Carbohydrate Metabolism	Starch and sucrose metabolism	[PATH:ko00500]
VEDA_06059	0.55±0.07	3.97e-13		SEC		38	0.0811966							NA	NA	NA	NA
VEDA_06060	8.46±1.57	3.61e-60	GH105	SEC	Pectin	1	0.00257732							NA	NA	NA	NA
VEDA_06126	0.51±0.12	1.19e-23				1	0.00526316						K05993	Metabolism	Metabolism of Terpenoids and Polyketides	Biosynthesis of siderophore group nonribosomal peptides	[PATH:ko01053]
VEDA_06143	2.13±0.35	3.29e-07		SEC		40	0.0261952						K00771	Metabolism// Metabolism// Metabolism	Glycan Biosynthesis and Metabolism// Glycan Biosynthesis and Metabolism// Glycan Biosynthesis and Metabolism	Glycosyltransferases // Glycosaminoglycan biosynthesis - chondroitin sulfate // Glycosaminoglycan biosynthesis - heparan sulfate	[BR:ko01003][PATH:ko00532][PATH:ko00534]
VEDA_06145	5.12±0.52	1.13e-09		SEC		2	0.0124224						K07567	Unclassified	Genetic Information Processing	Translation proteins	NA
VEDA_06280	1.61±0.14	2e-11		NCSP		5	0.00874126							NA	NA	NA	NA
VEDA_06283	8.75±0.71	1.58e-253	GH93	SEC	Pectin	1	0.00261097							NA	NA	NA	NA
VEDA_06347	9.99±1.45	8.59e-11	GH3	SEC	Cellulose	2	0.00240385				Y		K05349	Metabolism// Metabolism// Metabolism	Carbohydrate Metabolism// Metabolism of Other Amino Acids// Biosynthesis of Other Secondary Metabolites	Starch and sucrose metabolism // Cyanoamino acid metabolism // Phenylpropanoid biosynthesis	[PATH:ko00500][PATH:ko00460][PATH:ko00940]
VEDA_06395	1.82±0.08	1.84e-273	AA7	SEC	Ligin	10	0.0167224			Y		PHI:716, Unaffected pathogenicity, Fusarium graminearum	K03380	Metabolism// Metabolism// Metabolism	Xenobiotics Biodegradation and Metabolism// Xenobiotics Biodegradation and Metabolism// Xenobiotics Biodegradation and Metabolism	Aminobenzoate degradation // Chlorocyclohexane and chlorobenzene degradation // Toluene degradation	[PATH:ko00627][PATH:ko00361][PATH:ko00623]
VEDA_06447	10.55±1.01	0	GH74, CBM1	SEC	Hemicellulose	4	0.00473373				Y	PHI:569, Unaffected pathogenicity, Fusarium oxysporum	K01238	Unclassified	Metabolism	Others	NA
VEDA_06525	0.64±0.11	8.89e-07		NCSP		7	0.00730689							NA	NA	NA	NA
VEDA_06755	8.54±0.41	3.01e-158	AA9, CBM1	NCSP	Cellulose	8	0.0252366	Y			Y	PHI:569, Unaffected pathogenicity, Fusarium oxysporum	K01238	Unclassified	Metabolism	Others	NA
VEDA_06759	1.80±0.24	7.43e-06				3	0.00542495							NA	NA	NA	NA
VEDA_06795	6.11±0.32	1.69e-21	CE10	NCSP		7	0.0154867					PHI:541, Unaffected pathogenicity, Botrytis cinerea	K01066	Metabolism// Metabolism// Metabolism	Biosynthesis of Other Secondary Metabolites// Xenobiotics Biodegradation and Metabolism// Xenobiotics Biodegradation and Metabolism	Tropane, piperidine and pyridine alkaloid biosynthesis // Aminobenzoate degradation // Bisphenol degradation	[PATH:ko00960][PATH:ko00627][PATH:ko00363]
VEDA_06932	3.30±0.20	2.85e-35	GH16		β-1,3-1,4-glucan	11	0.0151934				Y		K01238	Unclassified	Metabolism	Others	NA
VEDA_06982	1.98±0.19	7.57e-09		SEC	SCRP	4	0.0170213	Y	Y					NA	NA	NA	NA
VEDA_06992	2.69±0.39	2.29e-28		SEC		3	0.00694444					PHI:697, Unaffected pathogenicity, Leptosphaeria maculans	K06004	Metabolism	Enzyme Families	Peptidases	[BR:ko01002]
VEDA_06995	1.76±0.16	1.32e-17	AA3	SEC	Ligin	5	0.00780031			Y			K00108	Metabolism	Amino Acid Metabolism	Glycine, serine and threonine metabolism	[PATH:ko00260]
VEDA_07049	0.60±0.08	2.07e-12				4	0.0150943	Y		Y		PHI:1100, Unaffected pathogenicity, Stagonospora nodorum	K00540	Unclassified	Metabolism	Others	NA
VEDA_07067	0.47±0.03	3.43e-09				0	0						K07953	Genetic Information Processing// Environmental Information Processing	Folding, Sorting and Degradation// Signaling Molecules and Interaction	Protein processing in endoplasmic reticulum // GTP-binding proteins	[PATH:ko04141][BR:ko04031]
VEDA_07123	7.80±0.78	0		SEC	SCRP	7	0.0197183	Y	Y					NA	NA	NA	NA
VEDA_07143	2.90±0.18	8.8e-19	GH3	SEC	Cellulose	5	0.0055991				Y	PHI:748, Unaffected pathogenicity, Ustilago maydis	K05349	Metabolism// Metabolism// Metabolism	Carbohydrate Metabolism// Metabolism of Other Amino Acids// Biosynthesis of Other Secondary Metabolites	Starch and sucrose metabolism // Cyanoamino acid metabolism // Phenylpropanoid biosynthesis	[PATH:ko00500][PATH:ko00460][PATH:ko00940]
VEDA_07148	4.10±0.48	2.17e-27	GH55	SEC	β-1,3 glucan (F)	12	0.0151515						K01210	Metabolism	Carbohydrate Metabolism	Starch and sucrose metabolism	[PATH:ko00500]
VEDA_07153	4.63±0.41	7.24e-25	GH43	SEC	Hemicellulose	2	0.00401606				Y			NA	NA	NA	NA
VEDA_07157	1.70±0.24	1.2e-08				6	0.0130435						K14213	Metabolism	Enzyme Families	Peptidases	[BR:ko01002]
VEDA_07180	14.17±1.26	5.14e-173	CE16	SEC	Hemicellulose	3	0.009375							NA	NA	NA	NA
VEDA_07183	6.37±1.04	8.66e-07		SEC		9	0.0120321						K11728	Genetic Information Processing	Replication and Repair	Chromosome	[BR:ko03036]
VEDA_07216	2.14±0.39	7.66e-12				2	0.0041841							NA	NA	NA	NA
VEDA_07224	8.19±0.50	2.6e-80	GH79	SEC		6	0.012605							NA	NA	NA	NA
VEDA_07226	1.51±0.03	3.65e-23				10	0.0195312						K01238	Unclassified	Metabolism	Others	NA
VEDA_07229	7.92±0.77	6.21e-58	GH43	SEC	Hemicellulose	2	0.00625				Y		K06113	Unclassified	Metabolism	Carbohydrate metabolism	NA
VEDA_07242	3.26±0.29	5.16e-58	CE10	SEC		9	0.0168856							NA	NA	NA	NA
VEDA_07278	12.88±1.04	5.73e-49	GH11	SEC	Hemicellulose	1	0.00139665				Y	PHI:572, Unaffected pathogenicity, Cochliobolus carbonum	K01181	Unclassified	Metabolism	Carbohydrate metabolism	NA
VEDA_07376	1.66±0.12	8.18e-29		SEC	SCRP	8	0.0271186	Y	Y					NA	NA	NA	NA
VEDA_07382	3.75±0.17	1.19e-125		SEC		48	0.0287942						K00771	Metabolism// Metabolism// Metabolism	Glycan Biosynthesis and Metabolism// Glycan Biosynthesis and Metabolism// Glycan Biosynthesis and Metabolism	Glycosyltransferases // Glycosaminoglycan biosynthesis - chondroitin sulfate // Glycosaminoglycan biosynthesis - heparan sulfate	[BR:ko01003][PATH:ko00532][PATH:ko00534]
VEDA_07394	1.80±0.13	2.29e-15		SEC		8	0.00854701						K14647	Metabolism// Genetic Information Processing	Enzyme Families// Folding, Sorting and Degradation	Peptidases // Chaperones and folding catalysts	[BR:ko01002][BR:ko03110]
VEDA_07434	0.66±0.04	6.96e-25				5	0.0106383					PHI:447, Reduced virulence, Aspergillus fumigatus	K01647	Metabolism// Metabolism	Carbohydrate Metabolism// Carbohydrate Metabolism	Citrate cycle (TCA cycle) // Glyoxylate and dicarboxylate metabolism	[PATH:ko00020][PATH:ko00630]
VEDA_07436	0.65±0.02	4.17e-41				8	0.00864865						K01535	Metabolism	Energy Metabolism	Oxidative phosphorylation	[PATH:ko00190]
VEDA_07489	2.29±0.13	2.47e-14			SCRP	9	0.028481	Y	Y				K11244	Environmental Information Processing	Signal Transduction	MAPK signaling pathway - yeast	[PATH:ko04011]
VEDA_07506	1.70±0.28	1.79e-08		SEC		4	0.0153257	Y						NA	NA	NA	NA
VEDA_07512	2.12±0.13	2.74e-16	GH16	SEC	β-1,3-1,4-glucan	3	0.00714286				Y		K01238	Unclassified	Metabolism	Others	NA
VEDA_07516	2.19±0.17	1.25e-112		SEC	SCRP	8	0.036036	Y	Y					NA	NA	NA	NA
VEDA_07538	0.25±0.03	6.5e-14				13	0.0230496						K14709	NA	NA	NA	NA
VEDA_07554	10.14±0.80	0	CBM35, GH26	SEC	galactomannan	5	0.0104384				Y		K01218	Metabolism	Carbohydrate Metabolism	Fructose and mannose metabolism	[PATH:ko00051]
VEDA_07591	8.35±0.52	2.29e-73	GH43	SEC	Hemicellulose	3	0.00560748				Y		K01238	Unclassified	Metabolism	Others	NA
VEDA_07694	7.13±1.30	1.73e-09	GH78	SEC	Pectin	5	0.00727802						K12828	Genetic Information Processing// Genetic Information Processing	Transcription// Transcription	Spliceosome // Spliceosome	[PATH:ko03040][BR:ko03041]
VEDA_07697	0.58±0.03	1.67e-65				1	0.00142653					PHI:463, Increased virulence (Hypervirulence), Saccharomyces cerevisiae	K04079	Genetic Information Processing// Genetic Information Processing// Genetic Information Processing// Organismal Systems// Organismal Systems// Organismal Systems// Organismal Systems// Human Diseases// Human Diseases	Folding, Sorting and Degradation// Folding, Sorting and Degradation// Folding, Sorting and Degradation// Immune System// Immune System// Endocrine System// Environmental Adaptation// Cancers// Cancers	Chaperones and folding catalysts // Protein processing in endoplasmic reticulum // Proteasome // NOD-like receptor signaling pathway // Antigen processing and presentation // Progesterone-mediated oocyte maturation // Plant-pathogen interaction // Pathways in cancer // Prostate cancer	[BR:ko03110][PATH:ko04141][BR:ko03051][PATH:ko04621][PATH:ko04612][PATH:ko04914][PATH:ko04626][PATH:ko05200][PATH:ko05215]
VEDA_07737	1.95±0.33	7.21e-07				4	0.0134228	Y					K06896	Unclassified	Poorly Characterized	General function prediction only	NA
VEDA_07777	1.89±0.31	2.75e-07		NCSP		10	0.021097						K00843	Unclassified	Metabolism	Others	NA
VEDA_07796	0.59±0.05	8.22e-13				3	0.00898204						K01899	Metabolism// Metabolism	Carbohydrate Metabolism// Carbohydrate Metabolism	Citrate cycle (TCA cycle) // Propanoate metabolism	[PATH:ko00020][PATH:ko00640]
VEDA_07800	2.80±0.25	2e-33		SEC		5	0.0124069							NA	NA	NA	NA
VEDA_07806	12.04±1.61	2.19e-183	GH5	SEC	Cellulose	4	0.00947867				Y			NA	NA	NA	NA
VEDA_07842	3.41±0.34	1.16e-81				7	0.0139442			Y			K00505	Metabolism// Metabolism// Metabolism// Metabolism// Organismal Systems	Amino Acid Metabolism// Metabolism of Cofactors and Vitamins// Biosynthesis of Other Secondary Metabolites// Biosynthesis of Other Secondary Metabolites// Endocrine System	Tyrosine metabolism // Riboflavin metabolism // Isoquinoline alkaloid biosynthesis // Betalain biosynthesis // Melanogenesis	[PATH:ko00350][PATH:ko00740][PATH:ko00950][PATH:ko00965][PATH:ko04916]
VEDA_07870	1.56±0.14	4.68e-77	PL4	SEC	Pectin	4	0.00747664						K06036	Unclassified	Metabolism	Others	NA
VEDA_07914	5.59±0.45	3.1e-98	GH51	SEC	Pectin	2	0.00304878				Y		K01209	Metabolism	Carbohydrate Metabolism	Amino sugar and nucleotide sugar metabolism	[PATH:ko00520]
VEDA_07928	1.81±0.19	3.8e-09		NCSP		2	0.00888889							NA	NA	NA	NA
VEDA_07931	4.92±0.16	1.18e-21		SEC		5	0.0252525	Y				PHI:184, Reduced virulence, Candida albicans	K15071	Genetic Information Processing	Folding, Sorting and Degradation	Ubiquitin system	[BR:ko04121]
VEDA_07932	11.70±0.49	6.55e-35	CE12	SEC	Pectin	0	0						K01170	Unclassified	Genetic Information Processing	Translation proteins	NA
VEDA_08100	1.86±0.13	1.16e-10	CE1		Hemicellulose	2	0.00704225						K01070	Metabolism	Energy Metabolism	Methane metabolism	[PATH:ko00680]
VEDA_08300	0.53±0.05	8.01e-06				12	0.00963082						K03255	Unclassified	Genetic Information Processing	Translation proteins	NA
VEDA_08393	7.51±2.09	1.47e-06		SEC		2	0.00740741							NA	NA	NA	NA
VEDA_08409	2.13±0.28	4.73e-17	GH18		Chitin (F)	3	0.00795756				Y		K01183	Metabolism	Carbohydrate Metabolism	Amino sugar and nucleotide sugar metabolism	[PATH:ko00520]
VEDA_08424	0.65±0.02	2.6e-25				1	0.00438596			Y		PHI:386, Reduced virulence, Cryptococcus neoformans	K03386	Unclassified	Genetic Information Processing	Protein folding and associated processing	NA
VEDA_08452	1.70±0.14	4.86e-62	GH128	SEC		8	0.0212202	Y	Y					NA	NA	NA	NA
VEDA_08487	2.04±0.22	2.33e-18		SEC		8	0.012012					PHI:105, Reduced virulence, Candida albicans	K13333	Metabolism	Lipid Metabolism	Glycerophospholipid metabolism	[PATH:ko00564]
VEDA_08522	0.57±0.03	6.12e-44				0	0							NA	NA	NA	NA
VEDA_08569	6.00±0.67	8.26e-21	GH13	SEC	Starch	6	0.012987				Y		K01176	Metabolism// Organismal Systems	Carbohydrate Metabolism// Digestive System	Starch and sucrose metabolism // Carbohydrate digestion and absorption	[PATH:ko00500][PATH:ko04973]
VEDA_08571	4.54±0.75	5.23e-16	AA3	SEC	Ligin	4	0.00657895			Y			K00108	Metabolism	Amino Acid Metabolism	Glycine, serine and threonine metabolism	[PATH:ko00260]
VEDA_08583	7.15±0.50	7.95e-75	GH28	SEC	Pectin	14	0.0305677				Y	PHI:115, Unaffected pathogenicity, Cochliobolus carbonum	K01213	Metabolism// Metabolism	Carbohydrate Metabolism// Carbohydrate Metabolism	Pentose and glucuronate interconversions // Starch and sucrose metabolism	[PATH:ko00040][PATH:ko00500]
VEDA_08592	1.66±0.24	3.37e-06				2	0.00595238						K03030	Metabolism// Genetic Information Processing// Genetic Information Processing// Genetic Information Processing	Enzyme Families// Folding, Sorting and Degradation// Folding, Sorting and Degradation// Folding, Sorting and Degradation	Peptidases // Ubiquitin system // Proteasome // Proteasome	[BR:ko01002][BR:ko04121][PATH:ko03050][BR:ko03051]
VEDA_08631	0.60±0.03	1.36e-08				5	0.0148368	Y				PHI:616, Reduced virulence, Salmonella enterica	K01011	Metabolism// Genetic Information Processing	Amino Acid Metabolism// Folding, Sorting and Degradation	Cysteine and methionine metabolism // Sulfur relay system	[PATH:ko00270][PATH:ko04122]
VEDA_08633	0.50±0.09	1.42e-06		NCSP		6	0.0179641	Y					K01100	Metabolism	Energy Metabolism	Carbon fixation in photosynthetic organisms	[PATH:ko00710]
VEDA_08721	2.97±0.28	5.72e-06		SEC	SCRP	8	0.0441989	Y	Y					NA	NA	NA	NA
VEDA_08739	4.29±0.61	6.81e-57	CE1, CBM1	SEC	Hemicellulose	11	0.030137	Y			Y	PHI:569, Unaffected pathogenicity, Fusarium oxysporum	K01567	Unclassified	Metabolism	Others	NA
VEDA_08741	0.56±0.02	2.08e-09				3	0.00447094							NA	NA	NA	NA
VEDA_08790	4.57±0.24	6.92e-16				1	0.0015873							NA	NA	NA	NA
VEDA_08813	6.00±0.56	2.49e-90	GH6	SEC	Cellulose	5	0.0126582	Y			Y		K01238	Unclassified	Metabolism	Others	NA
VEDA_08818	3.31±0.14	3.43e-81		SEC	SCRP	5	0.0215517	Y	Y					NA	NA	NA	NA
VEDA_08821	0.63±0.04	2.79e-49				1	0.00549451					PHI:277, Reduced virulence, Botrytis cinerea	K01802	Unclassified	Genetic Information Processing	Protein folding and associated processing	NA
VEDA_08829	1.79±0.03	8.12e-06				2	0.00392927							NA	NA	NA	NA
VEDA_08836	7.57±0.72	7.54e-71	CE10	SEC		10	0.0187266					PHI:541, Unaffected pathogenicity, Botrytis cinerea	K01066	Metabolism// Metabolism// Metabolism	Biosynthesis of Other Secondary Metabolites// Xenobiotics Biodegradation and Metabolism// Xenobiotics Biodegradation and Metabolism	Tropane, piperidine and pyridine alkaloid biosynthesis // Aminobenzoate degradation // Bisphenol degradation	[PATH:ko00960][PATH:ko00627][PATH:ko00363]
VEDA_08848	12.42±0.20	5.71e-21	PL3	SEC	Pectin	5	0.0163399	Y				PHI:179, Reduced virulence, Nectria haematococca (related	K01728	Metabolism	Carbohydrate Metabolism	Pentose and glucuronate interconversions	[PATH:ko00040]
VEDA_08861	3.41±0.27	2.82e-07		SEC		2	0.00216216							NA	NA	NA	NA
VEDA_08865	4.41±0.27	6.15e-156	GH15, CBM20	SEC	starch	10	0.015748				Y		K01178	Metabolism	Carbohydrate Metabolism	Starch and sucrose metabolism	[PATH:ko00500]
VEDA_08867	10.84±0.79	0	GH67	SEC	xylan	2	0.0023753				Y		K01235	Unclassified	Metabolism	Carbohydrate metabolism	NA
VEDA_08886	1.91±0.12	9.81e-37	CE3			5	0.0176056	Y	Y					NA	NA	NA	NA
VEDA_08911	11.99±2.85	2.26e-39	GH7, CBM1	SEC	Cellulose	24	0.0442804				Y	PHI:566, Unaffected pathogenicity, Cochliobolus carbonum	K01238	Unclassified	Metabolism	Others	NA
VEDA_08919	3.41±0.35	5.44e-06	CE5	SEC		6	0.0211268	Y					K01567	Unclassified	Metabolism	Others	NA
VEDA_08934	0.65±0.05	4.4e-12				2	0.00507614						K06942	Unclassified	Poorly Characterized	General function prediction only	NA
VEDA_09003	5.87±0.93	0	GH10, CBM1	SEC	Hemicellulose	8	0.0187793				Y	PHI:568, Unaffected pathogenicity, Magnaporthe grisea	K01181	Unclassified	Metabolism	Carbohydrate metabolism	NA
VEDA_09015	9.61±1.42	2.26e-112		SEC	SCRP	8	0.0233918	Y	Y					NA	NA	NA	NA
VEDA_09016	5.98±0.48	6.79e-61	GH43, CBM35	SEC	Hemicellulose	4	0.00892857				Y		K09955	Unclassified	Poorly Characterized	Function unknown	NA
VEDA_09144	1.56±0.01	5.37e-06				4	0.00883002						K01760	Metabolism// Metabolism// Metabolism// Metabolism	Energy Metabolism// Energy Metabolism// Amino Acid Metabolism// Metabolism of Other Amino Acids	Nitrogen metabolism // Sulfur metabolism // Cysteine and methionine metabolism // Selenocompound metabolism	[PATH:ko00910][PATH:ko00920][PATH:ko00270][PATH:ko00450]
VEDA_09152	0.64±0.04	8.31e-07				0	0							NA	NA	NA	NA
VEDA_09206	0.64±0.05	1.08e-12				0	0					PHI:548, Reduced virulence, Botrytis cinerea	K14826	Genetic Information Processing	Translation	Ribosome Biogenesis	[BR:ko03009]
VEDA_09294	2.26±0.06	1.65e-55	CE1	SEC	Hemicellulose	4	0.0117302	Y					K01259	Metabolism// Metabolism	Amino Acid Metabolism// Enzyme Families	Arginine and proline metabolism // Peptidases	[PATH:ko00330][BR:ko01002]
VEDA_09328	0.66±0.04	8.26e-59				7	0.0138614			Y			K09580	Genetic Information Processing// Genetic Information Processing	Folding, Sorting and Degradation// Folding, Sorting and Degradation	Chaperones and folding catalysts // Protein processing in endoplasmic reticulum	[BR:ko03110][PATH:ko04141]
VEDA_09336	8.99±0.86	8.03e-28	GH37	SEC		6	0.00879765				Y		K01194	Metabolism	Carbohydrate Metabolism	Starch and sucrose metabolism	[PATH:ko00500]
VEDA_09346	1.56±0.13	1.35e-10				6	0.00686499						K13721	Metabolism	Enzyme Families	Peptidases	[BR:ko01002]
VEDA_09353	2.33±0.12	3.76e-52	GH132	SEC		11	0.0248307						K01238	Unclassified	Metabolism	Others	NA
VEDA_09376	0.65±0.06	5.16e-27				8	0.0194175						K01940	Metabolism// Metabolism	Amino Acid Metabolism// Amino Acid Metabolism	Alanine, aspartate and glutamate metabolism // Arginine and proline metabolism	[PATH:ko00250][PATH:ko00330]
VEDA_09382	7.87±0.57	0	PL4	SEC	Pectin	4	0.00598802							NA	NA	NA	NA
VEDA_09412	11.12±0.95	5.9e-30	CE8	SEC	Pectin	19	0.00755167					PHI:1028, Reduced virulence, Botrytis cinerea	K01051	Metabolism// Metabolism	Carbohydrate Metabolism// Carbohydrate Metabolism	Pentose and glucuronate interconversions // Starch and sucrose metabolism	[PATH:ko00040][PATH:ko00500]
VEDA_09427	1.51±0.14	2.03e-10				5	0.0121065			Y			K12659	Metabolism	Amino Acid Metabolism	Arginine and proline metabolism	[PATH:ko00330]
VEDA_09538	0.53±0.09	6.38e-08	CBM50	SEC	Starch	24	0.0465116						K01183	Metabolism	Carbohydrate Metabolism	Amino sugar and nucleotide sugar metabolism	[PATH:ko00520]
VEDA_09566	5.22±0.50	5.63e-38	AA3	SEC	Ligin	1	0.0016129			Y		PHI:922, Unaffected pathogenicity, Ustilago maydis	K00108	Metabolism	Amino Acid Metabolism	Glycine, serine and threonine metabolism	[PATH:ko00260]
VEDA_09610	4.36±0.51	4.99e-07		SEC		8	0.0216216	Y						NA	NA	NA	NA
VEDA_09719	4.17±0.41	1.31e-51	GH125	SEC		5	0.00912409					PHI:785, Reduced virulence, Magnaporthe grisea	K09704	Unclassified	Poorly Characterized	Function unknown	NA
VEDA_09734	4.24±0.33	7.87e-38	GH3	SEC	Cellulose	8	0.0107239				Y	PHI:748, Unaffected pathogenicity, Ustilago maydis	K05349	Metabolism// Metabolism// Metabolism	Carbohydrate Metabolism// Metabolism of Other Amino Acids// Biosynthesis of Other Secondary Metabolites	Starch and sucrose metabolism // Cyanoamino acid metabolism // Phenylpropanoid biosynthesis	[PATH:ko00500][PATH:ko00460][PATH:ko00940]
VEDA_09744	10.96±0.21	3.48e-129	GH10	SEC	Hemicellulose	5	0.0144928	Y			Y	PHI:568, Unaffected pathogenicity, Magnaporthe grisea	K01181	Unclassified	Metabolism	Carbohydrate metabolism	NA
