# Supplementary material for: Characterization of the Verticillium dahliae Exoproteome Involves in Pathogenicity from Cotton-Containing Medium
Source: Front Microbiol. 2016 Oct 28;7:1709. doi: 10.3389/fmicb.2016.01709 (PMC5083787; doi:10.3389/fmicb.2016.01709)
Supplement: Supplementary file 7 [file Data_Sheet_7.XLSX]

## Sheet: Sheet1
Table S7 Primers used in the study
Primers name		Sequence (5'-3')
For qRT-PCR
	VEDA_00597-F	GGTGCTGGAGTTCTTGATGT
	VEDA_00597-R	GGAGGTATTCGCCGTTTT
	VEDA_01162-F	CCACCGTGCTTACATTCAGG
	VEDA_01162-R	CGTCCCACCAAAGGCTGAT
	VEDA_01449-F	TGCCATCTTCCGCCACAT
	VEDA_01449-R	GACCGTCGCAGCAAATCC
	VEDA_02526-F	CAAGACAGCCATTGCTAACG
	VEDA_02526-R	CAGTGGTCAACCCATACGC
	VEDA_02612-F	ACATCCCTACCCGCTCTGG
	VEDA_02612-R	ATGCTGGCACCGTTCTCG
	VEDA_04771-F	CGCTGCCGACTTTGTGAC
	VEDA_04771-R	AAGGCGTTGCTCTGAATG
	VEDA_05889-F	ATGCCGTCTTCTACCTTCGC
	VEDA_05889-R	GTGAGCACCAGCCTTGTCGT
	VEDA_06347-F	ACGCAACGCCCAGACAAT
	VEDA_06347-R	CGGAAGGGAATGAGGTGGTA
	VEDA_06755-F	CATCGGTGACGGCTGGTTC
	VEDA_06755-R	TCTGAGCGCACTCCATGTAGAA
	VEDA_08848-F	CAACGCAACGGACAAGAT
	VEDA_08848-R	GGCTCCTCAGGCTCATAAA
	VEDA_08911-F	GGCAGCCGTGTCTACCTCA
	VEDA_08911-R	GGCAACACCGCCAATGAA
	VEDA_09734-F	GCGACAGCCAAGCACTTTATC
	VEDA_09734-R	CGTCTTGAGCAGGTCGTTGA
	Tubulin-F	CTTTCCGTGCCGTCAGCGTT
	Tubulin-R	GCATCTGGTCCTCGACCTCC
For targeted deletion of the PL3 genes
	Hyg-K-F	TTGAAGGAGCATTTTTGGGC
	Hyg-K-R	TTATCTTTGCGAACCCAGGG
	VdPL3.1-P1	CCATCAGGTAATCCGACAA
	VdPL3.1-P3	GCCCAAAAATGCTCCTTCAA TCTGGCTATTCCGCTCC
	VdPL3.1-P4	CCCTGGGTTCGCAAAGATAA GTCGGCATCAACTCCA
	VdPL3.1-P6	ACAGCCAAGACACTATCAC
	VdPL3.1-P2	GGGGACAAGTTTGTACAAAAAAGCAGGCTCAGACACCACCAGGCACA
	VdPL3.1-P5	GGGGACCACTTTGTACAAGAAAGCTGGGTCTTCCCGCACCACGAT
	VdPL3.2-P1	GACGCAAATGAAATGGAGAA
	VdPL3.2-P3	GCCCAAAAATGCTCCTTCAAGCTGCTGGTCTGAAAGTAAAA
	VdPL3.2-P4	CCCTGGGTTCGCAAAGATAAGCTTGAAGGGTGACTGAGGG
	VdPL3.2-P6	GGATGCACGTATGAGGTAATGG
	VdPL3.2-P2	GGGGACAAGTTTGTACAAAAAAGCAGGCTCATAAATGGTGTAGGCTGTAGTGT
	VdPL3.2-P5	GGGGACCACTTTGTACAAGAAAGCTGGGTAGATGTGCTGTATCCTCGTCA
	VdPL3.3-P1	AGGCTGCTTCTGTGGTC
	VdPL3.3-P3	GCCCAAAAATGCTCCTTCAAAGTTGAATGAATGAGTCCC
	VdPL3.3-P4	CCCTGGGTTCGCAAAGATAAGTCCAGCCGATAGCAAG
	VdPL3.3-P6	TCGCACGAGCCAAATAC
	VdPL3.3-P2	GGGGACAAGTTTGTACAAAAAAGCAGGCTGCTGCTTCTGTGGTCAA
	VdPL3.3-P5	GGGGACCACTTTGTACAAGAAAGCTGGGTGGAGTAAGAGCCTGTTCG
For identified the target gene deletion mutants
	PL3.1-T1-F	ACAGGACGAAGAGCACC
	PL3.1-T1-R	CCAAGCCGTTTAGCAG
	PL3.1-T2-F	CGGTGCCAGCATTAGC
	PL3.1-T2-R	TCGCCATAGTTGGAGTTG
	PL3.2-T1-F	CTCAACATCCCTACCCGCTC
	PL3.2-T1-R	CCGTAGGCCTTGACGTTCTT
	PL3.2-T2-F	TGTGCCAGCTAAGAGTCGTG
	PL3.2-T2-R	CTAACAAGACCGGCGAGGTT
	PL3.3-T1-F	TGTTGTGCCAGCCTCCC
	PL3.3-T1-R	CGCATCTTGCCTCTTCG
	PL3.3-T2-F	ATCATTGGCAAGCATCA
	PL3.3-T2-R	TTTCCGCAAGACTGGTA
	Hyg-F	GCAGACAGGAACGAGGACAT
	Hyg-R	GCTCCATACAAGCCAACCAC
For fungal biomass detection
	Vd-EF-1α-F	TGAGTTCGAGGCTGGTATCT
	Vd-EF-1α-R	CACTTGGTGGTGTCCATCTT
	Gh-18S-F	CGGCTACCACATCCAAGGAA
	Gh-18S-R	TGTCACTACCTCCCCGTGTCA

## Sheet: Sheet2
VDAG_00740		TGCCATCTTCCGCCACAT	GACCGTCGCAGCAAATCC
VDAG_01205		GGTGCTGGAGTTCTTGATGT	GGAGGTATTCGCCGTTTT
VDAG_01782		CCCGATAACGCCTTCACCA	CGACGTAGAGCGTGTCCTGGTA
VDAG_01866		CACCGCTCTTAGCAACCG	TGTTATCGTGTAAACCACCTTG
VDAG_02904		CAAGACAGCCATTGCTAACG	CAGTGGTCAACCCATACGC
VDAG_03483		GGCAGCCGTGTCTACCTCA	GGCAACACCGCCAATGAA
VDAG_03551		CAACGCAACGGACAAGAT	GGCTCCTCAGGCTCATAAA
VDAG_03707		CTACTACACGGCGGGACA	GAAGTTGCTGCCAAGACG
VDAG_04762		TGCTGCGGTGGTGAGGAT	GACCCGAAAGGATGATGG
VDAG_05708		CATCGGTGACGGCTGGTTC	TCTGAGCGCACTCCATGTAGAA
VDAG_05798		CGGCATGGTCAACAGGAA	GCACTTTACACTCCGCACAA
VDAG_05992		CATTGGCGATGACTGCTTCT	GGCGGCGTACTCGTTGTT
VDAG_07759		CGCTGCCGACTTTGTGAC	AAGGCGTTGCTCTGAATG
VDAG_07784		CAAGGCTGCCATCCTCATG	CGCCGTATCCCTGGTGAA
VDAG_07825		CCACCGTGCTTACATTCAGG	CGTCCCACCAAAGGCTGAT
VDAG_08263		GCGACAGCCAAGCACTTTATC	CGTCTTGAGCAGGTCGTTGA
VDAG_09393		ACGCAACGCCCAGACAAT	CGGAAGGGAATGAGGTGGTA
VDAG_09536		ACATCCCTACCCGCTCTGG	ATGCTGGCACCGTTCTCG
VDAG_10074		CGTAACGGTCGCTACCTGA	GGGAGGGATGGAGCAAAGG
VDAG_01205	VEDA_00597
VDAG_07825	VEDA_01162
VDAG_00740	VEDA_01449
VDAG_02904	VEDA_02526
VDAG_09536	VEDA_02612
VDAG_07759	VEDA_04771
VDAG_07267	VEDA_05899
VDAG_09393	VEDA_06347
VDAG_05708	VEDA_06755
VDAG_03551	VEDA_08848
VDAG_03483	VEDA_08911
VDAG_08263	VEDA_09734

## Sheet: Sheet3
C01143	VEDA_00597	VDAG_01205	K01238	35.56	1e-29	Unclassified	Metabolism	Others	NA	Y	SEC	Cellulose			VEDA_00597	17.39±1.16	5.96e-37		1	1		Y			3	0	AA9	1		Y					0.731	2.425	0.005	2.649	131.2	0.1598	1	3	3	18	219	23.5	4.73	A13505	B18105
C02189	VEDA_01162	VDAG_07825	K01179	45.43	4e-118	Metabolism	Carbohydrate Metabolism	Starch and sucrose metabolism	[PATH:ko00500]	Y	SEC	Cellulose		hydrolyzing O-glycosyl compounds	VEDA_01162	9.60±0.80	8.28e-53		1	1		Y			19	0	GH7	1		Y			Y		0.575	1.298	0.003	5.275	230.73	0.1522	1	5	5	30	427	46.7	4.78	A00116	B00116
C02795	VEDA_01449	VDAG_00740	K01728	36.01	1e-62	Metabolism	Carbohydrate Metabolism	Pentose and glucuronate interconversions	[PATH:ko00040]	Y	SEC	Pectin			VEDA_01449	5.17±0.55	4.92e-75		1	1		Y			5	0	PL1	1	Y						0.493	1.092	0.002	5.041	698.66	0.3088	1	19	19	53	855	92.1	5.4	A00722	B00722
C05061	VEDA_02526	VDAG_02904	K01728	47.83	7e-66	Metabolism	Carbohydrate Metabolism	Pentose and glucuronate interconversions	[PATH:ko00040]	Y	SEC	Pectin		hydrolyzing O-glycosyl compounds	VEDA_02526	2.40±0.05	3.07e-08		1	1		Y			8	1	CBM1, PL1	2	Y				Y		0.531	1.153	0.002	2.126	157.69	0.1355	1	3	3	12	369	39.2	7.01	A13025	B17625
C05225	VEDA_02612	VDAG_09536	K01728	49.54	6e-58	Metabolism	Carbohydrate Metabolism	Pentose and glucuronate interconversions	[PATH:ko00040]	Y	SEC	Pectin			VEDA_02612	6.87±0.93	0	C4	1	1	C4	Y			10	1	PL3	1	Y				Y		0.391	0.73	0.001	8.516	494.27	0.642	1	10	10	276	243	24.7	8.31	A13106	B17706
C09759	VEDA_04771	VDAG_07759	K01728	62.05	8e-139	Metabolism	Carbohydrate Metabolism	Pentose and glucuronate interconversions	[PATH:ko00040]	Y	SEC	Pectin			VEDA_04771	7.74±0.88	7.62e-111		1	1		Y			2	0	PL1	1	Y				Y		0.45	1.024	0.002	4.764	373.74	0.3112	1	8	8	90	331	35.1	8.02	A10055	B15472
C11978	VEDA_05899	VDAG_07267	K01728	72.57	2e-120	Metabolism	Carbohydrate Metabolism	Pentose and glucuronate interconversions	[PATH:ko00040]	Y	SEC	Pectin			VEDA_05899	13.09±0.93	5.51e-64	C9	1	1	C9	Y			14	1	PL3	1	Y				Y		0.274	0.513	0.001	8.584	349.85	0.4915	1	10	10	34	236	25	6.83	A16547	B05863
C12957	VEDA_06347	VDAG_09393	K05349	48.05	0	Metabolism// Metabolism// Metabolism	Carbohydrate Metabolism// Metabolism of Other Amino Acids// Biosynthesis of Other Secondary Metabolites	Starch and sucrose metabolism // Cyanoamino acid metabolism // Phenylpropanoid biosynthesis	[PATH:ko00500][PATH:ko00460][PATH:ko00940]	Y	SEC	Cellulose		hydrolyzing O-glycosyl compounds	VEDA_06347	9.99±1.45	8.59e-11	C12	0	1	C13				2	0	GH3	1		Y					0.541	1.258	0.003	7.266	98.85	0.0757	1	5	5	5	832	92.2	5.21	A04398	B10874
C13903	VEDA_06755	VDAG_05708	K01238	35.57	1e-51	Unclassified	Metabolism	Others	NA	Y	NCSP	Cellulose		hydrolyzing O-glycosyl compounds	VEDA_06755	8.54±0.41	3.01e-158		0	1					8	1	AA9, CBM1	2		Y			Y		0.597	1.406	0.003	5.196	285.47	0.1798	1	5	5	121	317	32.6	7.39	A06504	B12919
C17858	VEDA_08848	VDAG_03551	K01728	42.27	5e-47	Metabolism	Carbohydrate Metabolism	Pentose and glucuronate interconversions	[PATH:ko00040]	Y	SEC	Pectin			VEDA_08848	12.42±0.20	5.71e-21		1	1		Y			5	1	PL3	1	Y				Y		0.502	1.063	0.002	13.99	151.57	0.1438	1	3	3	35	306	33.4	4.81	A11241	B16658
C17946	VEDA_08911	VDAG_03483	K01238	66.89	0	Unclassified	Metabolism	Others	NA	Y	SEC	Cellulose		hydrolyzing O-glycosyl compounds	VEDA_08911	11.99±2.85	2.26e-39	C25	1	1	C22	Y			24	0	GH7, CBM1	2		Y			Y		0.556	0.385	0.001	13.984	203.77	0.1089	1	5	5	19	542	56.7	6.29	A11329	B16746
C19494	VEDA_09734	VDAG_08263	K05349	65.45	0	Metabolism// Metabolism// Metabolism	Carbohydrate Metabolism// Metabolism of Other Amino Acids// Biosynthesis of Other Secondary Metabolites	Starch and sucrose metabolism // Cyanoamino acid metabolism // Phenylpropanoid biosynthesis	[PATH:ko00500][PATH:ko00460][PATH:ko00940]	Y	SEC	Cellulose		hydrolyzing O-glycosyl compounds	VEDA_09734	4.24±0.33	7.87e-38		1	1		Y			8	0	GH3	1		Y			Y		0.512	0.506	0.001	3.811	510.09	0.2118	1	11	11	27	746	78.4	4.91	A15357	B19187
[truncated: 206 more columns]

## Sheet: Sheet5
VDAG_00740	VEDA_01449	TGCCATCTTCCGCCACAT	VEDA_01449	GACCGTCGCAGCAAATCC
VDAG_01205	VEDA_00597	GGTGCTGGAGTTCTTGATGT	VEDA_00597	GGAGGTATTCGCCGTTTT
VDAG_02904	VEDA_02526	CAAGACAGCCATTGCTAACG	VEDA_02526	CAGTGGTCAACCCATACGC
VDAG_03483	VEDA_08911	GGCAGCCGTGTCTACCTCA	VEDA_08911	GGCAACACCGCCAATGAA
VDAG_03551	VEDA_08848	CAACGCAACGGACAAGAT	VEDA_08848	GGCTCCTCAGGCTCATAAA
VDAG_05708	VEDA_06755	CATCGGTGACGGCTGGTTC	VEDA_06755	TCTGAGCGCACTCCATGTAGAA
VDAG_07759	VEDA_04771	CGCTGCCGACTTTGTGAC	VEDA_04771	AAGGCGTTGCTCTGAATG
VDAG_07825	VEDA_01162	CCACCGTGCTTACATTCAGG	VEDA_01162	CGTCCCACCAAAGGCTGAT
VDAG_08263	VEDA_09734	GCGACAGCCAAGCACTTTATC	VEDA_09734	CGTCTTGAGCAGGTCGTTGA
VDAG_09393	VEDA_06347	ACGCAACGCCCAGACAAT	VEDA_06347	CGGAAGGGAATGAGGTGGTA
VDAG_09536	VEDA_02612	ACATCCCTACCCGCTCTGG	VEDA_02612	ATGCTGGCACCGTTCTCG
	VEDA_01449-F	TGCCATCTTCCGCCACAT
	VEDA_00597-F	GGTGCTGGAGTTCTTGATGT
	VEDA_02526-F	CAAGACAGCCATTGCTAACG
	VEDA_08911-F	GGCAGCCGTGTCTACCTCA
	VEDA_08848-F	CAACGCAACGGACAAGAT
	VEDA_06755-F	CATCGGTGACGGCTGGTTC
	VEDA_04771-F	CGCTGCCGACTTTGTGAC
	VEDA_01162-F	CCACCGTGCTTACATTCAGG
	VEDA_09734-F	GCGACAGCCAAGCACTTTATC
	VEDA_06347-F	ACGCAACGCCCAGACAAT
	VEDA_02612-F	ACATCCCTACCCGCTCTGG
	VEDA_01449-R	GACCGTCGCAGCAAATCC
	VEDA_00597-R	GGAGGTATTCGCCGTTTT
	VEDA_02526-R	CAGTGGTCAACCCATACGC
	VEDA_08911-R	GGCAACACCGCCAATGAA
	VEDA_08848-R	GGCTCCTCAGGCTCATAAA
	VEDA_06755-R	TCTGAGCGCACTCCATGTAGAA
	VEDA_04771-R	AAGGCGTTGCTCTGAATG
	VEDA_01162-R	CGTCCCACCAAAGGCTGAT
	VEDA_09734-R	CGTCTTGAGCAGGTCGTTGA
	VEDA_06347-R	CGGAAGGGAATGAGGTGGTA
	VEDA_02612-R	ATGCTGGCACCGTTCTCG

## Sheet: Sheet6
引物名称	引物序列
VDAG_03551
VdPL3.3-P1	AGGCTGCTTCTGTGGTC
VdPL3.3-P3	GCCCAAAAATGCTCCTTCAAAGTTGAATGAATGAGTCCC
VdPL3.3-P4	CCCTGGGTTCGCAAAGATAAGTCCAGCCGATAGCAAG
VdPL3.3-P6	TCGCACGAGCCAAATAC
VdPL3.3-P2	GGGGACAAGTTTGTACAAAAAAGCAGGCTGCTGCTTCTGTGGTCAA
VdPL3.3-P5	GGGGACCACTTTGTACAAGAAAGCTGGGTGGAGTAAGAGCCTGTTCG
VdPL3.2-P1
VdPL3.2-P3
VdPL3.2-P4
VdPL3.2-P6
VdPL3.2-P2
VdPL3.2-P5
VdPL3.1-P1	CCATCAGGTAATCCGACAA
VdPL3.1-P3	GCCCAAAAATGCTCCTTCAA TCTGGCTATTCCGCTCC
VdPL3.1-P4	CCCTGGGTTCGCAAAGATAA GTCGGCATCAACTCCA
VdPL3.1-P6	ACAGCCAAGACACTATCAC
VdPL3.1-P2	GGGGACAAGTTTGTACAAAAAAGCAGGCTCAGACACCACCAGGCACA
VdPL3.1-P5	GGGGACCACTTTGTACAAGAAAGCTGGGTCTTCCCGCACCACGAT
